# Supplementary material for: Development and Application of InDel Markers for Capsicum spp. Based on Whole-Genome Re-Sequencing
Source: Sci Rep. 2019 Mar 6;9:3691. doi: 10.1038/s41598-019-40244-y (PMC6403297; doi:10.1038/s41598-019-40244-y)
Supplement: Supplementary file 2 — Supplementary datasets [file 41598_2019_40244_MOESM2_ESM.xlsx]

## Sheet: supplementary dataset1
Supplymentaly dataset1 Identification of the synteny blocks between C. annuum and C.chinense
NO.	#ref_start_gene	ref_end_gene	query_start_gene	query_end_gene	Score	gene number	orientation
1	CC.CCv1.2.scaffold1001.17	CC.CCv1.2.scaffold898.10	CA11g19390	CA11g20400	92	58	+
2	CC.CCv1.2.scaffold1002.10	CC.CCv1.2.scaffold647.12	CA03g01110	CA03g01910	74	47	+
3	CC.CCv1.2.scaffold1008.46	CC.CCv1.2.scaffold1008.10	CA06g26290	CA06g26620	34	20	+
4	CC.CCv1.2.scaffold101.10	CC.CCv1.2.scaffold101.57	CA01g10770	CA01g11240	45	29	+
5	CC.CCv1.2.scaffold101.127	CC.CCv1.2.scaffold101.181	CA01g10050	CA01g10470	47	30	-
6	CC.CCv1.2.scaffold101.58	CC.CCv1.2.scaffold101.125	CA01g18790	CA01g19500	65	40	+
7	CC.CCv1.2.scaffold1011.12	CC.CCv1.2.scaffold1288.10	CA05g17590	CA05g18020	41	25	+
8	CC.CCv1.2.scaffold1019.10	CC.CCv1.2.scaffold1019.42	CA06g00160	CA06g00500	33	19	+
9	CC.CCv1.2.scaffold1034.10	CC.CCv1.2.scaffold1034.45	CA01g00670	CA01g00960	31	18	-
10	CC.CCv1.2.scaffold1046.11	CC.CCv1.2.scaffold1046.45	CA02g29150	CA02g29480	34	20	-
11	CC.CCv1.2.scaffold1052.13	CC.CCv1.2.scaffold906.40	CA03g05450	CA03g05790	42	26	-
12	CC.CCv1.2.scaffold1096.10	CC.CCv1.2.scaffold1096.45	CA12g00010	CA12g00370	36	21	-
13	CC.CCv1.2.scaffold1124.10	CC.CCv1.2.scaffold1124.42	CA01g00300	CA01g00610	32	19	-
14	CC.CCv1.2.scaffold1128.10	CC.CCv1.2.scaffold1084.30	CA06g24840	CA06g25280	47	30	+
15	CC.CCv1.2.scaffold113.27	CC.CCv1.2.scaffold1509.20	CA10g21390	CA10g21840	52	32	+
16	CC.CCv1.2.scaffold114.10	CC.CCv1.2.scaffold114.90	CA11g02650	CA11g03410	73	46	-
17	CC.CCv1.2.scaffold1205.22	CC.CCv1.2.scaffold1483.14	CA03g36410	CA03g37030	67	43	+
18	CC.CCv1.2.scaffold123.39	CC.CCv1.2.scaffold123.142	CA06g14700	CA06g15750	100	60	+
19	CC.CCv1.2.scaffold1233.10	CC.CCv1.2.scaffold666.10	CA02g29990	CA02g31360	139	84	+
20	CC.CCv1.2.scaffold1236.10	CC.CCv1.2.scaffold1054.18	CA08g13330	CA08g13750	40	23	-
21	CC.CCv1.2.scaffold1263.10	CC.CCv1.2.scaffold927.35	CA02g15180	CA02g15540	37	22	-
22	CC.CCv1.2.scaffold1292.29	CC.CCv1.2.scaffold1447.10	CA02g27760	CA02g28930	115	81	-
23	CC.CCv1.2.scaffold1328.10	CC.CCv1.2.scaffold713.42	CA06g16750	CA06g17280	47	29	+
24	CC.CCv1.2.scaffold1342.10	CC.CCv1.2.scaffold1323.10	CA08g08210	CA08g08540	31	18	-
25	CC.CCv1.2.scaffold1386.10	CC.CCv1.2.scaffold632.85	CA02g25290	CA02g26350	101	65	+
26	CC.CCv1.2.scaffold139.10	CC.CCv1.2.scaffold139.46	CA05g12920	CA05g13510	43	27	+
27	CC.CCv1.2.scaffold1397.20	CC.CCv1.2.scaffold1417.12	CA03g33800	CA03g34220	44	28	-
28	CC.CCv1.2.scaffold1439.11	CC.CCv1.2.scaffold14.15	CA08g01580	CA08g01900	39	22	+
29	CC.CCv1.2.scaffold148.10	CC.CCv1.2.scaffold148.78	CA01g21620	CA01g22210	60	38	+
30	CC.CCv1.2.scaffold15.11	CC.CCv1.2.scaffold15.63	CA07g11550	CA07g12000	44	28	+
31	CC.CCv1.2.scaffold153.41	CC.CCv1.2.scaffold153.83	CA09g14440	CA09g14740	34	20	+
32	CC.CCv1.2.scaffold155.11	CC.CCv1.2.scaffold155.75	CA01g08480	CA01g08950	53	32	+
33	CC.CCv1.2.scaffold156.11	CC.CCv1.2.scaffold156.62	CA02g08470	CA02g08870	43	27	+
34	CC.CCv1.2.scaffold157.10	CC.CCv1.2.scaffold157.181	CA07g16050	CA07g17760	169	112	-
35	CC.CCv1.2.scaffold159.108	CC.CCv1.2.scaffold159.143	CA05g19360	CA05g19790	39	23	+
36	CC.CCv1.2.scaffold159.146	CC.CCv1.2.scaffold159.197	CA05g19900	CA05g20300	46	29	-
37	CC.CCv1.2.scaffold159.202	CC.CCv1.2.scaffold159.246	CA05g20330	CA05g20820	47	30	+
38	CC.CCv1.2.scaffold166.16	CC.CCv1.2.scaffold720.13	CA07g10520	CA07g10950	45	28	-
39	CC.CCv1.2.scaffold168.40	CC.CCv1.2.scaffold168.100	CA12g05910	CA12g06590	61	39	-
40	CC.CCv1.2.scaffold186.16	CC.CCv1.2.scaffold341.14	CA02g01790	CA02g02080	34	20	+
41	CC.CCv1.2.scaffold19.12	CC.CCv1.2.scaffold19.71	CA05g06060	CA05g06540	51	32	+
42	CC.CCv1.2.scaffold19.93	CC.CCv1.2.scaffold253.10	CA05g06630	CA05g06940	32	19	+
43	CC.CCv1.2.scaffold193.10	CC.CCv1.2.scaffold568.18	CA03g16280	CA03g16830	42	26	-
44	CC.CCv1.2.scaffold200.28	CC.CCv1.2.scaffold200.87	CA11g16650	CA11g17140	54	33	-
45	CC.CCv1.2.scaffold201.10	CC.CCv1.2.scaffold715.10	CA12g07860	CA12g08330	48	30	+
46	CC.CCv1.2.scaffold203.10	CC.CCv1.2.scaffold510.20	CA03g17900	CA03g18630	66	42	+
47	CC.CCv1.2.scaffold207.13	CC.CCv1.2.scaffold207.62	CA01g21180	CA01g21550	41	24	+
48	CC.CCv1.2.scaffold208.45	CC.CCv1.2.scaffold775.13	CA07g13500	CA07g14040	55	34	-
49	CC.CCv1.2.scaffold211.14	CC.CCv1.2.scaffold55.37	CA07g04010	CA07g04700	53	32	+
50	CC.CCv1.2.scaffold216.16	CC.CCv1.2.scaffold407.12	CA08g06030	CA08g06460	44	27	-
51	CC.CCv1.2.scaffold220.13	CC.CCv1.2.scaffold220.69	CA12g04790	CA12g05180	46	29	-
52	CC.CCv1.2.scaffold221.23	CC.CCv1.2.scaffold221.173	CA05g00980	CA05g02440	148	94	-
53	CC.CCv1.2.scaffold222.34	CC.CCv1.2.scaffold222.74	CA02g04710	CA02g05060	37	22	+
54	CC.CCv1.2.scaffold225.10	CC.CCv1.2.scaffold225.136	CA12g18870	CA12g20200	126	83	-
55	CC.CCv1.2.scaffold234.24	CC.CCv1.2.scaffold234.64	CA01g09290	CA01g09620	34	20	+
56	CC.CCv1.2.scaffold235.11	CC.CCv1.2.scaffold235.69	CA05g04130	CA05g04570	48	30	-
57	CC.CCv1.2.scaffold242.15	CC.CCv1.2.scaffold242.226	CA07g18830	CA07g21040	214	161	-
58	CC.CCv1.2.scaffold252.32	CC.CCv1.2.scaffold1249.10	CA10g03430	CA10g03730	31	18	-
59	CC.CCv1.2.scaffold26.10	CC.CCv1.2.scaffold63.15	CA12g09220	CA12g09750	59	35	+
60	CC.CCv1.2.scaffold262.10	CC.CCv1.2.scaffold262.86	CA03g19590	CA03g20270	70	44	-
61	CC.CCv1.2.scaffold266.10	CC.CCv1.2.scaffold266.113	CA02g18830	CA02g19820	100	64	-
62	CC.CCv1.2.scaffold266.137	CC.CCv1.2.scaffold266.202	CA02g18230	CA02g18810	61	39	-
63	CC.CCv1.2.scaffold267.10	CC.CCv1.2.scaffold267.89	CA10g15690	CA10g16440	73	46	-
64	CC.CCv1.2.scaffold268.10	CC.CCv1.2.scaffold390.19	CA02g09810	CA02g10400	59	36	-
65	CC.CCv1.2.scaffold271.10	CC.CCv1.2.scaffold271.185	CA02g21570	CA02g23330	172	125	-
66	CC.CCv1.2.scaffold276.14	CC.CCv1.2.scaffold276.59	CA06g16270	CA06g16590	37	22	+
67	CC.CCv1.2.scaffold29.60	CC.CCv1.2.scaffold29.19	CA09g06240	CA09g06560	34	20	+
68	CC.CCv1.2.scaffold290.26	CC.CCv1.2.scaffold290.61	CA05g05280	CA05g05650	36	21	+
69	CC.CCv1.2.scaffold294.30	CC.CCv1.2.scaffold1289.10	CA01g06110	CA01g06890	68	43	+
70	CC.CCv1.2.scaffold303.28	CC.CCv1.2.scaffold303.81	CA04g16510	CA04g16920	47	30	+
71	CC.CCv1.2.scaffold303.84	CC.CCv1.2.scaffold473.61	CA04g17410	CA04g18170	78	52	+
72	CC.CCv1.2.scaffold31.10	CC.CCv1.2.scaffold31.62	CA06g23030	CA06g23530	51	32	+
73	CC.CCv1.2.scaffold31.142	CC.CCv1.2.scaffold31.187	CA06g24170	CA06g24520	40	23	+
74	CC.CCv1.2.scaffold313.10	CC.CCv1.2.scaffold313.62	CA04g02420	CA04g02940	52	32	+
75	CC.CCv1.2.scaffold315.12	CC.CCv1.2.scaffold152.54	CA06g03490	CA06g04560	112	78	+
76	CC.CCv1.2.scaffold343.10	CC.CCv1.2.scaffold737.31	CA09g02410	CA09g02910	55	34	+
77	CC.CCv1.2.scaffold345.29	CC.CCv1.2.scaffold345.102	CA01g26990	CA01g27500	59	36	-
78	CC.CCv1.2.scaffold348.10	CC.CCv1.2.scaffold348.95	CA03g22350	CA03g23220	85	57	-
79	CC.CCv1.2.scaffold355.10	CC.CCv1.2.scaffold355.57	CA10g14940	CA10g15440	46	29	-
80	CC.CCv1.2.scaffold364.45	CC.CCv1.2.scaffold364.99	CA09g01150	CA09g01720	55	33	-
81	CC.CCv1.2.scaffold366.11	CC.CCv1.2.scaffold366.63	CA10g17720	CA10g18350	56	34	-
82	CC.CCv1.2.scaffold376.10	CC.CCv1.2.scaffold376.91	CA06g20740	CA06g21690	86	58	+
83	CC.CCv1.2.scaffold376.92	CC.CCv1.2.scaffold376.133	CA12g22320	CA12g22610	35	20	-
84	CC.CCv1.2.scaffold377.12	CC.CCv1.2.scaffold377.90	CA12g17850	CA12g18570	74	47	-
85	CC.CCv1.2.scaffold383.10	CC.CCv1.2.scaffold383.97	CA08g17700	CA08g18560	87	58	+
86	CC.CCv1.2.scaffold386.11	CC.CCv1.2.scaffold386.93	CA02g12790	CA02g13580	80	54	+
87	CC.CCv1.2.scaffold392.19	CC.CCv1.2.scaffold392.89	CA09g15840	CA09g16320	58	35	-
88	CC.CCv1.2.scaffold398.10	CC.CCv1.2.scaffold398.85	CA10g18930	CA10g19740	76	48	+
89	CC.CCv1.2.scaffold401.19	CC.CCv1.2.scaffold401.82	CA03g35170	CA03g35740	59	36	+
90	CC.CCv1.2.scaffold401.84	CC.CCv1.2.scaffold401.149	CA03g35940	CA03g36400	55	34	-
91	CC.CCv1.2.scaffold403.25	CC.CCv1.2.scaffold595.48	CA05g02810	CA05g03570	84	54	+
92	CC.CCv1.2.scaffold405.10	CC.CCv1.2.scaffold405.125	CA08g00370	CA08g01500	114	80	+
93	CC.CCv1.2.scaffold406.10	CC.CCv1.2.scaffold776.10	CA07g03190	CA07g03620	44	27	+
94	CC.CCv1.2.scaffold412.10	CC.CCv1.2.scaffold412.66	CA01g07530	CA01g07960	48	30	-
95	CC.CCv1.2.scaffold415.10	CC.CCv1.2.scaffold987.29	CA07g18060	CA07g18800	73	47	-
96	CC.CCv1.2.scaffold419.10	CC.CCv1.2.scaffold419.92	CA08g06590	CA08g07410	80	52	-
97	CC.CCv1.2.scaffold421.13	CC.CCv1.2.scaffold421.69	CA07g01140	CA07g01610	52	32	-
98	CC.CCv1.2.scaffold424.12	CC.CCv1.2.scaffold424.59	CA08g10700	CA08g11150	44	27	-
99	CC.CCv1.2.scaffold424.83	CC.CCv1.2.scaffold424.136	CA08g10200	CA08g10660	49	31	-
100	CC.CCv1.2.scaffold436.10	CC.CCv1.2.scaffold436.75	CA01g33570	CA01g34010	52	32	+
101	CC.CCv1.2.scaffold442.10	CC.CCv1.2.scaffold442.49	CA06g15770	CA06g16120	37	22	-
102	CC.CCv1.2.scaffold445.54	CC.CCv1.2.scaffold445.21	CA03g25050	CA03g25420	35	21	+
103	CC.CCv1.2.scaffold449.14	CC.CCv1.2.scaffold449.113	CA01g01630	CA01g02770	106	71	-
104	CC.CCv1.2.scaffold463.10	CC.CCv1.2.scaffold463.71	CA06g00790	CA06g01500	66	42	+
105	CC.CCv1.2.scaffold463.70	CC.CCv1.2.scaffold523.36	CA06g01520	CA06g01970	46	29	+
106	CC.CCv1.2.scaffold466.10	CC.CCv1.2.scaffold466.62	CA01g34050	CA01g34550	51	31	-
107	CC.CCv1.2.scaffold467.13	CC.CCv1.2.scaffold467.48	CA03g26350	CA03g26720	35	21	-
108	CC.CCv1.2.scaffold467.50	CC.CCv1.2.scaffold467.89	CA03g26730	CA03g27020	33	20	-
109	CC.CCv1.2.scaffold476.64	CC.CCv1.2.scaffold741.10	CA10g17140	CA10g17440	35	20	+
110	CC.CCv1.2.scaffold48.11	CC.CCv1.2.scaffold48.68	CA03g25450	CA03g25820	45	28	-
111	CC.CCv1.2.scaffold48.56	CC.CCv1.2.scaffold1102.12	CA03g18790	CA03g19580	76	49	+
112	CC.CCv1.2.scaffold483.10	CC.CCv1.2.scaffold692.32	CA12g14680	CA12g15070	40	23	-
113	CC.CCv1.2.scaffold49.10	CC.CCv1.2.scaffold185.10	CA11g08800	CA11g09170	36	21	-
114	CC.CCv1.2.scaffold493.12	CC.CCv1.2.scaffold493.59	CA02g11550	CA02g11930	42	26	+
115	CC.CCv1.2.scaffold494.38	CC.CCv1.2.scaffold494.117	CA02g20390	CA02g21170	77	50	-
116	CC.CCv1.2.scaffold498.10	CC.CCv1.2.scaffold498.72	CA03g31420	CA03g32000	58	35	-
117	CC.CCv1.2.scaffold502.47	CC.CCv1.2.scaffold809.39	CA11g18680	CA11g19260	61	39	-
118	CC.CCv1.2.scaffold505.10	CC.CCv1.2.scaffold505.52	CA12g05370	CA12g05850	44	27	+
119	CC.CCv1.2.scaffold511.51	CC.CCv1.2.scaffold609.41	CA04g01510	CA04g01800	39	23	-
120	CC.CCv1.2.scaffold520.10	CC.CCv1.2.scaffold520.52	CA04g18710	CA04g19130	43	27	-
121	CC.CCv1.2.scaffold520.53	CC.CCv1.2.scaffold520.117	CA04g00010	CA04g00610	62	39	+
122	CC.CCv1.2.scaffold521.63	CC.CCv1.2.scaffold159.78	CA05g18280	CA05g19070	85	54	+
123	CC.CCv1.2.scaffold525.45	CC.CCv1.2.scaffold525.10	CA02g09200	CA02g09700	40	24	-
124	CC.CCv1.2.scaffold528.16	CC.CCv1.2.scaffold528.92	CA08g09430	CA08g10190	76	49	+
125	CC.CCv1.2.scaffold529.10	CC.CCv1.2.scaffold69.27	CA11g07920	CA11g08400	49	31	-
126	CC.CCv1.2.scaffold54.37	CC.CCv1.2.scaffold54.82	CA05g15560	CA05g16000	45	28	-
127	CC.CCv1.2.scaffold541.10	CC.CCv1.2.scaffold541.92	CA04g19220	CA04g19930	76	49	-
128	CC.CCv1.2.scaffold545.10	CC.CCv1.2.scaffold545.56	CA09g01820	CA09g02230	43	27	+
129	CC.CCv1.2.scaffold552.61	CC.CCv1.2.scaffold552.96	CA08g12390	CA08g12800	38	22	-
130	CC.CCv1.2.scaffold559.10	CC.CCv1.2.scaffold559.107	CA02g26800	CA02g27690	90	58	+
131	CC.CCv1.2.scaffold561.27	CC.CCv1.2.scaffold561.91	CA09g16880	CA09g17440	60	37	+
132	CC.CCv1.2.scaffold565.10	CC.CCv1.2.scaffold565.48	CA05g03690	CA05g04040	36	21	-
133	CC.CCv1.2.scaffold575.10	CC.CCv1.2.scaffold922.14	CA04g22040	CA04g23170	107	78	+
134	CC.CCv1.2.scaffold589.35	CC.CCv1.2.scaffold589.86	CA06g27980	CA06g28460	49	31	+
135	CC.CCv1.2.scaffold592.27	CC.CCv1.2.scaffold592.72	CA03g28890	CA03g29270	40	23	-
136	CC.CCv1.2.scaffold593.10	CC.CCv1.2.scaffold593.49	CA04g05420	CA04g05730	32	19	-
137	CC.CCv1.2.scaffold6.44	CC.CCv1.2.scaffold6.85	CA06g08880	CA06g09210	35	21	-
138	CC.CCv1.2.scaffold600.37	CC.CCv1.2.scaffold600.80	CA08g11780	CA08g12180	41	24	+
139	CC.CCv1.2.scaffold602.10	CC.CCv1.2.scaffold891.23	CA12g01280	CA12g02720	155	102	-
140	CC.CCv1.2.scaffold605.10	CC.CCv1.2.scaffold605.78	CA08g14660	CA08g15350	69	44	-
141	CC.CCv1.2.scaffold607.12	CC.CCv1.2.scaffold607.49	CA01g30060	CA01g30350	32	19	+
142	CC.CCv1.2.scaffold61.10	CC.CCv1.2.scaffold61.95	CA04g13290	CA04g13780	60	38	-
143	CC.CCv1.2.scaffold618.11	CC.CCv1.2.scaffold215.20	CA06g11910	CA06g12350	42	26	+
144	CC.CCv1.2.scaffold620.14	CC.CCv1.2.scaffold620.55	CA03g24140	CA03g24450	36	21	+
145	CC.CCv1.2.scaffold622.32	CC.CCv1.2.scaffold622.76	CA04g18300	CA04g18700	41	25	+
146	CC.CCv1.2.scaffold634.10	CC.CCv1.2.scaffold634.86	CA11g00300	CA11g01100	78	51	-
147	CC.CCv1.2.scaffold648.10	CC.CCv1.2.scaffold648.79	CA02g23420	CA02g24160	71	45	-
148	CC.CCv1.2.scaffold664.43	CC.CCv1.2.scaffold664.10	CA03g06680	CA03g06990	32	19	+
149	CC.CCv1.2.scaffold675.10	CC.CCv1.2.scaffold675.58	CA02g04240	CA02g04600	40	23	+
150	CC.CCv1.2.scaffold683.11	CC.CCv1.2.scaffold683.65	CA01g03410	CA01g03960	54	33	-
151	CC.CCv1.2.scaffold685.10	CC.CCv1.2.scaffold685.43	CA10g22170	CA10g22490	33	19	+
152	CC.CCv1.2.scaffold687.12	CC.CCv1.2.scaffold687.62	CA04g20410	CA04g21000	54	33	+
153	CC.CCv1.2.scaffold693.10	CC.CCv1.2.scaffold693.64	CA10g19790	CA10g20230	49	31	-
154	CC.CCv1.2.scaffold699.11	CC.CCv1.2.scaffold699.55	CA03g30830	CA03g31200	39	23	-
155	CC.CCv1.2.scaffold699.57	CC.CCv1.2.scaffold1152.27	CA03g32710	CA03g33380	64	40	+
156	CC.CCv1.2.scaffold702.10	CC.CCv1.2.scaffold702.81	CA01g30920	CA01g31580	68	43	-
157	CC.CCv1.2.scaffold704.25	CC.CCv1.2.scaffold704.75	CA08g12820	CA08g13310	48	30	+
158	CC.CCv1.2.scaffold705.16	CC.CCv1.2.scaffold705.65	CA09g00460	CA09g01130	57	35	-
159	CC.CCv1.2.scaffold707.20	CC.CCv1.2.scaffold629.31	CA03g08620	CA03g09170	57	35	+
160	CC.CCv1.2.scaffold708.31	CC.CCv1.2.scaffold901.11	CA03g06340	CA03g06640	32	19	-
161	CC.CCv1.2.scaffold71.10	CC.CCv1.2.scaffold71.79	CA11g06000	CA11g06570	57	35	-
162	CC.CCv1.2.scaffold710.10	CC.CCv1.2.scaffold710.81	CA12g21190	CA12g22030	77	50	+
163	CC.CCv1.2.scaffold726.10	CC.CCv1.2.scaffold726.84	CA03g29430	CA03g30080	69	44	+
164	CC.CCv1.2.scaffold730.21	CC.CCv1.2.scaffold360.83	CA12g03210	CA12g04180	96	59	-
165	CC.CCv1.2.scaffold734.63	CC.CCv1.2.scaffold734.13	CA02g24350	CA02g24860	50	31	-
166	CC.CCv1.2.scaffold738.10	CC.CCv1.2.scaffold738.53	CA03g30250	CA03g30720	45	28	-
167	CC.CCv1.2.scaffold745.10	CC.CCv1.2.scaffold745.55	CA01g05340	CA01g05790	44	28	+
168	CC.CCv1.2.scaffold756.20	CC.CCv1.2.scaffold502.42	CA11g17890	CA11g18570	68	43	-
169	CC.CCv1.2.scaffold772.10	CC.CCv1.2.scaffold772.55	CA09g17480	CA09g17960	46	29	-
170	CC.CCv1.2.scaffold774.11	CC.CCv1.2.scaffold774.53	CA09g16430	CA09g16870	43	26	+
171	CC.CCv1.2.scaffold779.11	CC.CCv1.2.scaffold779.54	CA02g17640	CA02g18060	42	26	-
172	CC.CCv1.2.scaffold780.11	CC.CCv1.2.scaffold984.23	CA10g01530	CA10g02450	80	52	+
173	CC.CCv1.2.scaffold790.14	CC.CCv1.2.scaffold297.10	CA10g13910	CA10g14770	95	59	+
174	CC.CCv1.2.scaffold791.10	CC.CCv1.2.scaffold791.42	CA08g16110	CA08g16410	31	18	+
175	CC.CCv1.2.scaffold793.21	CC.CCv1.2.scaffold1171.15	CA03g21040	CA03g21470	41	25	-
176	CC.CCv1.2.scaffold799.10	CC.CCv1.2.scaffold799.66	CA10g00720	CA10g01290	56	34	-
177	CC.CCv1.2.scaffold804.12	CC.CCv1.2.scaffold490.12	CA12g08720	CA12g09130	36	21	-
178	CC.CCv1.2.scaffold806.10	CC.CCv1.2.scaffold806.50	CA06g25510	CA06g25940	41	24	+
179	CC.CCv1.2.scaffold808.10	CC.CCv1.2.scaffold808.70	CA03g27160	CA03g27780	60	38	-
180	CC.CCv1.2.scaffold812.10	CC.CCv1.2.scaffold892.34	CA03g20610	CA03g20940	41	25	-
181	CC.CCv1.2.scaffold814.10	CC.CCv1.2.scaffold1256.10	CA08g11230	CA08g11740	45	28	+
182	CC.CCv1.2.scaffold819.10	CC.CCv1.2.scaffold819.52	CA06g22490	CA06g22850	39	23	-
183	CC.CCv1.2.scaffold823.10	CC.CCv1.2.scaffold823.47	CA02g12050	CA02g12420	38	22	+
184	CC.CCv1.2.scaffold827.10	CC.CCv1.2.scaffold827.46	CA01g01080	CA01g01450	37	22	-
185	CC.CCv1.2.scaffold832.15	CC.CCv1.2.scaffold832.56	CA01g19520	CA01g19850	36	21	-
186	CC.CCv1.2.scaffold848.11	CC.CCv1.2.scaffold848.45	CA06g18360	CA06g18730	35	21	-
187	CC.CCv1.2.scaffold853.41	CC.CCv1.2.scaffold853.10	CA07g21320	CA07g21650	31	18	-
188	CC.CCv1.2.scaffold857.10	CC.CCv1.2.scaffold857.72	CA03g34410	CA03g34970	58	35	-
189	CC.CCv1.2.scaffold882.12	CC.CCv1.2.scaffold319.62	CA04g03310	CA04g04170	80	52	-
190	CC.CCv1.2.scaffold893.13	CC.CCv1.2.scaffold638.45	CA12g04360	CA12g04750	45	28	+
191	CC.CCv1.2.scaffold902.17	CC.CCv1.2.scaffold902.57	CA10g20650	CA10g21030	39	22	-
192	CC.CCv1.2.scaffold905.10	CC.CCv1.2.scaffold905.49	CA06g26720	CA06g27150	41	24	+
193	CC.CCv1.2.scaffold905.50	CC.CCv1.2.scaffold1184.11	CA06g27390	CA06g27750	37	22	-
194	CC.CCv1.2.scaffold910.10	CC.CCv1.2.scaffold910.49	CA06g19180	CA06g19580	39	22	-
195	CC.CCv1.2.scaffold913.10	CC.CCv1.2.scaffold913.52	CA03g32190	CA03g32590	41	25	+
196	CC.CCv1.2.scaffold920.14	CC.CCv1.2.scaffold920.44	CA02g16740	CA02g17070	32	19	+
197	CC.CCv1.2.scaffold935.45	CC.CCv1.2.scaffold935.10	CA01g03030	CA01g03380	36	21	-
198	CC.CCv1.2.scaffold968.17	CC.CCv1.2.scaffold1022.40	CA08g18580	CA08g19180	61	39	+
199	CC.CCv1.2.scaffold97.10	CC.CCv1.2.scaffold742.10	CA10g05170	CA10g05550	36	21	-
200	CC.CCv1.2.scaffold975.10	CC.CCv1.2.scaffold917.22	CA03g06950	CA03g07290	33	19	+
201	CC.CCv1.2.scaffold979.11	CC.CCv1.2.scaffold979.45	CA06g21700	CA06g22060	34	20	-
202	CC.CCv1.2.scaffold992.66	CC.CCv1.2.scaffold992.28	CA12g21850	CA12g22240	38	22	-

## Sheet: supplementary dataset 2
Supplymentaly dataset2 Identification of the synteny blocks between C. annuum and C.baccatum
NO.	#ref_start_gene	ref_end_gene	query_start_gene	query_end_gene	Score	gene number	orientation
1	CB.CBv1.2.scaffold10.10	CB.CBv1.2.scaffold10.43	CA12g06930	CA12g07500	44	27	-
2	CB.CBv1.2.scaffold1009.10	CB.CBv1.2.scaffold697.11	CA06g02970	CA06g03350	45	29	-
3	CB.CBv1.2.scaffold1012.24	CB.CBv1.2.scaffold1458.10	CA04g00010	CA04g00840	81	53	+
4	CB.CBv1.2.scaffold1022.16	CB.CBv1.2.scaffold1022.56	CA09g17170	CA09g17500	37	23	-
5	CB.CBv1.2.scaffold1044.10	CB.CBv1.2.scaffold1232.10	CA03g07320	CA03g07750	38	23	-
6	CB.CBv1.2.scaffold1056.10	CB.CBv1.2.scaffold1377.10	CA04g19220	CA04g19850	62	41	-
7	CB.CBv1.2.scaffold1071.11	CB.CBv1.2.scaffold831.21	CA09g16360	CA09g16870	49	33	+
8	CB.CBv1.2.scaffold108.157	CB.CBv1.2.scaffold108.113	CA08g09430	CA08g10020	51	34	+
9	CB.CBv1.2.scaffold108.84	CB.CBv1.2.scaffold108.13	CA08g10030	CA08g10700	69	46	+
10	CB.CBv1.2.scaffold1083.45	CB.CBv1.2.scaffold1083.10	CA12g22560	CA12g22880	34	22	+
11	CB.CBv1.2.scaffold111.11	CB.CBv1.2.scaffold111.51	CA05g15360	CA05g15750	40	25	+
12	CB.CBv1.2.scaffold1122.10	CB.CBv1.2.scaffold1122.46	CA02g27640	CA02g28030	38	24	-
13	CB.CBv1.2.scaffold1159.15	CB.CBv1.2.scaffold630.11	CA12g03810	CA12g04450	49	32	-
14	CB.CBv1.2.scaffold1174.28	CB.CBv1.2.scaffold1174.69	CA05g00010	CA05g00500	45	30	+
15	CB.CBv1.2.scaffold1176.10	CB.CBv1.2.scaffold1176.47	CA12g20560	CA12g20870	34	22	-
16	CB.CBv1.2.scaffold118.40	CB.CBv1.2.scaffold118.10	CA03g17900	CA03g18490	43	27	+
17	CB.CBv1.2.scaffold1201.25	CB.CBv1.2.scaffold2295.10	CA04g22460	CA04g22960	44	28	-
18	CB.CBv1.2.scaffold1226.29	CB.CBv1.2.scaffold1152.11	CA04g17320	CA04g17840	53	35	+
19	CB.CBv1.2.scaffold123.14	CB.CBv1.2.scaffold123.81	CA04g05130	CA04g05790	67	44	-
20	CB.CBv1.2.scaffold1243.10	CB.CBv1.2.scaffold896.10	CA11g00730	CA11g01310	59	41	-
21	CB.CBv1.2.scaffold1256.10	CB.CBv1.2.scaffold1256.51	CA12g21040	CA12g21460	42	25	+
22	CB.CBv1.2.scaffold1258.11	CB.CBv1.2.scaffold1258.42	CA06g26680	CA06g27140	38	24	-
23	CB.CBv1.2.scaffold127.10	CB.CBv1.2.scaffold127.47	CA11g18070	CA11g18520	41	25	+
24	CB.CBv1.2.scaffold1299.10	CB.CBv1.2.scaffold459.26	CA03g05470	CA03g05840	42	26	+
25	CB.CBv1.2.scaffold1323.10	CB.CBv1.2.scaffold1323.40	CA03g01120	CA03g01440	31	22	+
26	CB.CBv1.2.scaffold134.132	CB.CBv1.2.scaffold134.37	CA08g00550	CA08g01500	96	65	+
27	CB.CBv1.2.scaffold1365.10	CB.CBv1.2.scaffold1365.44	CA02g30540	CA02g30830	32	22	-
28	CB.CBv1.2.scaffold1390.40	CB.CBv1.2.scaffold1390.10	CA04g20310	CA04g20670	33	22	-
29	CB.CBv1.2.scaffold141.97	CB.CBv1.2.scaffold141.55	CA06g01520	CA06g01970	44	28	-
30	CB.CBv1.2.scaffold1489.23	CB.CBv1.2.scaffold943.13	CA10g20650	CA10g21080	50	33	+
31	CB.CBv1.2.scaffold1553.30	CB.CBv1.2.scaffold959.22	CA02g21210	CA02g21750	56	38	+
32	CB.CBv1.2.scaffold16.10	CB.CBv1.2.scaffold16.60	CA06g14700	CA06g15250	53	35	-
33	CB.CBv1.2.scaffold16.62	CB.CBv1.2.scaffold16.138	CA06g13930	CA06g14660	75	50	+
34	CB.CBv1.2.scaffold161.10	CB.CBv1.2.scaffold161.44	CA02g00630	CA02g00950	33	22	+
35	CB.CBv1.2.scaffold161.45	CB.CBv1.2.scaffold172.39	CA02g00270	CA02g00620	39	24	+
36	CB.CBv1.2.scaffold1610.10	CB.CBv1.2.scaffold1041.11	CA08g14580	CA08g15060	54	35	+
37	CB.CBv1.2.scaffold167.56	CB.CBv1.2.scaffold167.11	CA03g19540	CA03g19970	44	28	-
38	CB.CBv1.2.scaffold1684.10	CB.CBv1.2.scaffold425.11	CA01g00200	CA01g01280	116	86	+
39	CB.CBv1.2.scaffold175.17	CB.CBv1.2.scaffold175.54	CA01g20700	CA01g21100	39	25	-
40	CB.CBv1.2.scaffold1768.16	CB.CBv1.2.scaffold400.10	CA05g16550	CA05g17060	55	36	+
41	CB.CBv1.2.scaffold177.30	CB.CBv1.2.scaffold195.21	CA10g12680	CA10g13390	48	32	+
42	CB.CBv1.2.scaffold178.64	CB.CBv1.2.scaffold178.10	CA07g14360	CA07g14680	42	26	+
43	CB.CBv1.2.scaffold189.82	CB.CBv1.2.scaffold189.45	CA04g16930	CA04g17270	36	23	+
44	CB.CBv1.2.scaffold1974.13	CB.CBv1.2.scaffold1225.11	CA10g17560	CA10g18700	103	78	+
45	CB.CBv1.2.scaffold199.14	CB.CBv1.2.scaffold199.43	CA09g02620	CA09g02910	30	21	+
46	CB.CBv1.2.scaffold200.14	CB.CBv1.2.scaffold200.92	CA06g15770	CA06g16530	77	52	+
47	CB.CBv1.2.scaffold201.107	CB.CBv1.2.scaffold201.46	CA12g01280	CA12g01840	59	40	+
48	CB.CBv1.2.scaffold201.150	CB.CBv1.2.scaffold201.108	CA12g00830	CA12g01260	43	26	-
49	CB.CBv1.2.scaffold2056.17	CB.CBv1.2.scaffold1054.12	CA02g19260	CA02g19820	54	36	+
50	CB.CBv1.2.scaffold210.10	CB.CBv1.2.scaffold210.55	CA03g27470	CA03g28020	50	34	+
51	CB.CBv1.2.scaffold2141.10	CB.CBv1.2.scaffold778.89	CA09g17480	CA09g18450	95	62	+
52	CB.CBv1.2.scaffold2145.21	CB.CBv1.2.scaffold1097.10	CA01g31240	CA01g31670	49	33	-
53	CB.CBv1.2.scaffold238.12	CB.CBv1.2.scaffold238.56	CA04g02420	CA04g02910	47	32	-
54	CB.CBv1.2.scaffold241.58	CB.CBv1.2.scaffold241.11	CA03g04420	CA03g04880	47	32	+
55	CB.CBv1.2.scaffold243.105	CB.CBv1.2.scaffold243.10	CA08g10900	CA08g11740	90	55	-
56	CB.CBv1.2.scaffold247.21	CB.CBv1.2.scaffold211.10	CA03g16180	CA03g16690	44	28	-
57	CB.CBv1.2.scaffold254.10	CB.CBv1.2.scaffold254.41	CA06g17970	CA06g18340	34	23	+
58	CB.CBv1.2.scaffold256.40	CB.CBv1.2.scaffold256.10	CA07g18670	CA07g19180	40	25	+
59	CB.CBv1.2.scaffold269.56	CB.CBv1.2.scaffold269.10	CA08g06600	CA08g07160	51	34	-
60	CB.CBv1.2.scaffold278.53	CB.CBv1.2.scaffold278.10	CA10g14910	CA10g15440	48	32	-
61	CB.CBv1.2.scaffold289.10	CB.CBv1.2.scaffold289.83	CA01g06060	CA01g06790	74	48	-
62	CB.CBv1.2.scaffold307.10	CB.CBv1.2.scaffold307.103	CA07g17060	CA07g18120	100	75	-
63	CB.CBv1.2.scaffold316.11	CB.CBv1.2.scaffold1088.18	CA02g08990	CA02g09430	45	30	+
64	CB.CBv1.2.scaffold328.12	CB.CBv1.2.scaffold328.72	CA03g24180	CA03g24740	58	40	+
65	CB.CBv1.2.scaffold333.51	CB.CBv1.2.scaffold333.22	CA07g01140	CA07g01450	30	21	-
66	CB.CBv1.2.scaffold337.33	CB.CBv1.2.scaffold306.12	CA11g15360	CA11g16030	71	47	+
67	CB.CBv1.2.scaffold349.22	CB.CBv1.2.scaffold349.60	CA01g10550	CA01g10850	34	23	-
68	CB.CBv1.2.scaffold352.16	CB.CBv1.2.scaffold352.78	CA11g18690	CA11g19250	59	41	+
69	CB.CBv1.2.scaffold353.10	CB.CBv1.2.scaffold353.71	CA08g17400	CA08g17930	57	39	-
70	CB.CBv1.2.scaffold358.10	CB.CBv1.2.scaffold358.44	CA02g15850	CA02g16250	37	23	+
71	CB.CBv1.2.scaffold358.45	CB.CBv1.2.scaffold358.84	CA02g14960	CA02g15480	46	31	+
72	CB.CBv1.2.scaffold36.14	CB.CBv1.2.scaffold36.56	CA03g25480	CA03g25820	38	24	+
73	CB.CBv1.2.scaffold360.10	CB.CBv1.2.scaffold360.103	CA06g18360	CA06g19400	99	71	-
74	CB.CBv1.2.scaffold380.78	CB.CBv1.2.scaffold380.10	CA03g31390	CA03g32170	73	48	+
75	CB.CBv1.2.scaffold382.115	CB.CBv1.2.scaffold382.16	CA01g01580	CA01g02770	109	80	+
76	CB.CBv1.2.scaffold391.10	CB.CBv1.2.scaffold391.43	CA01g33540	CA01g33860	33	22	+
77	CB.CBv1.2.scaffold403.10	CB.CBv1.2.scaffold403.99	CA09g00240	CA09g01290	97	66	+
78	CB.CBv1.2.scaffold409.52	CB.CBv1.2.scaffold409.10	CA03g20080	CA03g20580	46	31	-
79	CB.CBv1.2.scaffold41.14	CB.CBv1.2.scaffold85.11	CA11g07920	CA11g08360	39	24	-
80	CB.CBv1.2.scaffold411.10	CB.CBv1.2.scaffold411.105	CA08g18580	CA08g19630	100	73	+
81	CB.CBv1.2.scaffold414.58	CB.CBv1.2.scaffold414.10	CA01g27220	CA01g27510	38	24	-
82	CB.CBv1.2.scaffold428.10	CB.CBv1.2.scaffold428.104	CA06g24140	CA06g25050	93	55	-
83	CB.CBv1.2.scaffold429.36	CB.CBv1.2.scaffold429.85	CA08g11780	CA08g12290	50	34	-
84	CB.CBv1.2.scaffold430.18	CB.CBv1.2.scaffold430.49	CA06g15310	CA06g15760	38	23	-
85	CB.CBv1.2.scaffold461.11	CB.CBv1.2.scaffold461.67	CA03g29420	CA03g29970	56	38	+
86	CB.CBv1.2.scaffold462.21	CB.CBv1.2.scaffold270.10	CA11g03320	CA11g04020	84	54	+
87	CB.CBv1.2.scaffold465.100	CB.CBv1.2.scaffold465.10	CA03g33440	CA03g34310	89	54	+
88	CB.CBv1.2.scaffold484.11	CB.CBv1.2.scaffold484.79	CA06g22020	CA06g22770	72	47	-
89	CB.CBv1.2.scaffold51.10	CB.CBv1.2.scaffold51.58	CA11g04690	CA11g05040	42	25	-
90	CB.CBv1.2.scaffold515.22	CB.CBv1.2.scaffold515.73	CA04g18300	CA04g18920	57	39	+
91	CB.CBv1.2.scaffold535.10	CB.CBv1.2.scaffold535.48	CA01g10860	CA01g11240	39	25	+
92	CB.CBv1.2.scaffold539.50	CB.CBv1.2.scaffold539.11	CA11g16690	CA11g17230	46	30	-
93	CB.CBv1.2.scaffold546.62	CB.CBv1.2.scaffold546.10	CA12g18270	CA12g18770	51	34	+
94	CB.CBv1.2.scaffold589.48	CB.CBv1.2.scaffold589.10	CA07g16050	CA07g16340	34	23	-
95	CB.CBv1.2.scaffold596.65	CB.CBv1.2.scaffold596.23	CA05g19900	CA05g20320	43	27	-
96	CB.CBv1.2.scaffold616.76	CB.CBv1.2.scaffold616.10	CA02g26770	CA02g27400	65	43	-
97	CB.CBv1.2.scaffold623.60	CB.CBv1.2.scaffold623.129	CA12g21900	CA12g22500	65	42	+
98	CB.CBv1.2.scaffold632.70	CB.CBv1.2.scaffold632.13	CA12g00020	CA12g00600	58	39	+
99	CB.CBv1.2.scaffold633.79	CB.CBv1.2.scaffold633.10	CA05g00740	CA05g01400	68	44	-
100	CB.CBv1.2.scaffold642.10	CB.CBv1.2.scaffold537.10	CA03g06390	CA03g06940	64	41	-
101	CB.CBv1.2.scaffold657.39	CB.CBv1.2.scaffold657.10	CA06g28170	CA06g28460	30	21	-
102	CB.CBv1.2.scaffold657.93	CB.CBv1.2.scaffold657.46	CA06g26150	CA06g26650	49	33	+
103	CB.CBv1.2.scaffold658.10	CB.CBv1.2.scaffold658.43	CA05g01560	CA05g02010	39	24	+
104	CB.CBv1.2.scaffold667.28	CB.CBv1.2.scaffold667.61	CA01g19520	CA01g19850	34	23	-
105	CB.CBv1.2.scaffold672.10	CB.CBv1.2.scaffold672.57	CA02g17990	CA02g18490	49	33	+
106	CB.CBv1.2.scaffold676.10	CB.CBv1.2.scaffold1372.10	CA02g21980	CA02g23020	100	78	-
107	CB.CBv1.2.scaffold685.10	CB.CBv1.2.scaffold1408.11	CA12g19960	CA12g20350	36	23	+
108	CB.CBv1.2.scaffold708.10	CB.CBv1.2.scaffold708.41	CA02g13430	CA02g13760	32	22	-
109	CB.CBv1.2.scaffold714.61	CB.CBv1.2.scaffold714.10	CA01g03100	CA01g03680	55	37	-
110	CB.CBv1.2.scaffold724.10	CB.CBv1.2.scaffold724.70	CA10g19000	CA10g19530	57	38	+
111	CB.CBv1.2.scaffold749.20	CB.CBv1.2.scaffold749.54	CA08g14020	CA08g14460	39	24	+
112	CB.CBv1.2.scaffold775.11	CB.CBv1.2.scaffold775.58	CA06g22720	CA06g23250	50	34	-
113	CB.CBv1.2.scaffold789.10	CB.CBv1.2.scaffold789.57	CA08g15720	CA08g16270	51	35	-
114	CB.CBv1.2.scaffold790.80	CB.CBv1.2.scaffold790.10	CA07g19950	CA07g20710	73	48	-
115	CB.CBv1.2.scaffold802.10	CB.CBv1.2.scaffold802.52	CA10g00760	CA10g01220	44	27	+
116	CB.CBv1.2.scaffold808.49	CB.CBv1.2.scaffold808.10	CA12g19130	CA12g19530	40	25	+
117	CB.CBv1.2.scaffold816.10	CB.CBv1.2.scaffold816.53	CA02g12980	CA02g13420	44	29	+
118	CB.CBv1.2.scaffold817.10	CB.CBv1.2.scaffold817.72	CA02g28760	CA02g29530	70	46	+
119	CB.CBv1.2.scaffold820.12	CB.CBv1.2.scaffold820.43	CA02g11790	CA02g12080	30	22	-
120	CB.CBv1.2.scaffold829.10	CB.CBv1.2.scaffold829.57	CA03g36410	CA03g36970	52	35	-
121	CB.CBv1.2.scaffold88.80	CB.CBv1.2.scaffold88.10	CA07g01760	CA07g02400	67	43	-
122	CB.CBv1.2.scaffold889.48	CB.CBv1.2.scaffold889.10	CA02g16700	CA02g17180	43	27	-
123	CB.CBv1.2.scaffold90.10	CB.CBv1.2.scaffold90.46	CA01g10060	CA01g10470	39	24	+
124	CB.CBv1.2.scaffold910.56	CB.CBv1.2.scaffold910.10	CA02g25970	CA02g26550	52	35	-
125	CB.CBv1.2.scaffold941.10	CB.CBv1.2.scaffold108.219	CA08g07170	CA08g08550	131	88	+
126	CB.CBv1.2.scaffold95.52	CB.CBv1.2.scaffold95.13	CA09g03530	CA09g04010	44	27	+
127	CB.CBv1.2.scaffold964.11	CB.CBv1.2.scaffold1082.33	CA03g00400	CA03g00870	43	27	+
128	CB.CBv1.2.scaffold97.10	CB.CBv1.2.scaffold139.10	CA06g10870	CA06g11170	36	23	+
129	CB.CBv1.2.scaffold971.43	CB.CBv1.2.scaffold971.10	CA03g32340	CA03g32700	35	23	-
130	CB.CBv1.2.scaffold976.10	CB.CBv1.2.scaffold976.58	CA03g32800	CA03g33430	56	38	+
131	CB.CBv1.2.scaffold981.12	CB.CBv1.2.scaffold981.41	CA09g01730	CA09g02070	32	22	-

## Sheet: supplymentary dataset 3
Supplymentary dataset3 The information of 1605 InDels markers
Maeker No.	Marker name		chromosome and sequence	position	FORWARD PRIMER1 (5'-3')	Tm	primer size	REVERSE PRIMER1 (5'-3')	Tm	primer size	PRODUCT1 size (bp)	start (bp)	end (bp)	correspond gene	Gene description
1	P-01-3b-1	1	Pepper.v.1.55.chr01_125099_125399	151	ATTGTGCCAACCATCAGTCA	59.967	20	GCCTCAATTTCCAGGTGTTG	60.495	20	100	80	179	Intergenic
2	P-01-3b-2	2	Pepper.v.1.55.chr01_253447_253747	151	TTTAGCTCTGCCTGACCCTT	59.077	20	TGCTTTCCTTGAAGCTGAGG	60.647	20	186	10	195	CA01g00160	Ubiquitin carboxyl-terminal hydrolase
3	P-01-3b-3	3	Pepper.v.1.55.chr01_3867474_3867774	151	GCACAATATCCATTTCTCCTTTT	58.578	23	CGCTCAACTCAAGAAACACA	57.604	20	194	6	199	Intergenic
4	P-01-3b-4	4	Pepper.v.1.55.chr01_8877354_8877654	151	ACTTGTTTCACGACTCGGCT	59.914	20	TGAAGAGGTCCAAACCCAAA	60.465	20	256	27	282	Intergenic
5	P-01-3b-5	5	Pepper.v.1.55.chr01_15192915_15193215	151	CTCCTTATGGGAGTGATACAATG	57.649	23	GATGCGTGCATGTGAATAGG	60.104	20	226	0	225	Intergenic
6	P-01-3b-6	6	Pepper.v.1.55.chr01_19831698_19831998	151	TGCAGCTTCTCATTTGAAACA	59.6	21	AGGGAATTAAAATGGGCAGG	60.143	20	172	26	197	Intergenic
7	P-01-3b-7	7	Pepper.v.1.55.chr01_25315651_25315951	151	GCTGTGGTACTACCCCTCCA	59.989	20	GCCTTTCTTAGTTTCTACCCCA	58.822	22	249	38	286	Intergenic
8	P-01-3b-8	8	Pepper.v.1.55.chr01_30611285_30611585	151	TAGGTTCGGACACCCAGTTC	59.966	20	GAGTTAATGGGATAGGCCCC	59.627	20	153	101	253	Intergenic
9	P-01-3b-9	9	Pepper.v.1.55.chr01_37410650_37410950	151	ACGGAGAGCATAAAGCCTCA	59.978	20	AAACACCAGAATATTTCTTCAGACC	59.032	25	181	98	278	Intergenic
10	P-01-3b-10	10	Pepper.v.1.55.chr01_43474612_43474912	151	TGCGTACATTCTACCCTCCC	59.955	20	GAGAATGCTGCATGGGAGTT	60.226	20	182	101	282	CA01g11630	Ubiquitin ligase SINAT2%2C putative
11	P-01-3b-11	11	Pepper.v.1.55.chr01_51807040_51807340	151	TCCATTATCCTATCGGCAGC	60.023	20	CATTGGATTCTTTCCACCGT	59.79	20	160	66	225	Intergenic
12	P-01-3b-12	12	Pepper.v.1.55.chr01_59433661_59433961	151	CATGCAATGTGACAGACATCA	59.101	21	TGAAGGGAGTGGATCAGGAG	60.191	20	202	35	236	Intergenic
13	P-01-3b-13	13	Pepper.v.1.55.chr01_66085883_66086183	151	TCATTGTTCATTCAAAAGCCA	59.147	21	GTACCGCAATCGAACATGG	59.94	19	180	99	278	Intergenic
14	P-01-3b-14	14	Pepper.v.1.55.chr01_70860943_70861243	151	TCAAGAACGCAATAAAAACATCA	59.653	23	CCGTGTGGACAATCTTGTTG	60.001	20	114	69	182	Intergenic
15	P-01-3b-15	15	Pepper.v.1.55.chr01_77076345_77076645	151	TGTGATGTGCTAAGGACCCA	60.112	20	AACTCACGCCACCTTCTCTG	60.444	20	289	3	291	Intergenic
16	P-01-3b-16	16	Pepper.v.1.55.chr01_83063506_83063806	151	TCATGGAACGCCTCACTACA	60.263	20	TACCTCGGTGAGAAAGTGGG	60.103	20	169	81	249	Intergenic
17	P-01-3b-17	17	Pepper.v.1.55.chr01_87609048_87609348	151	CGGGAGGCCTTCTCTAGTTT	59.842	20	TGATTTTATGCATCCTAATCTTTTT	57.538	25	144	42	185	Intergenic
18	P-01-3b-18	18	Pepper.v.1.55.chr01_93734438_93734738	151	GGCTTGGAAACTAGAGGATGC	60.222	21	CTCAGATTGATGCCTTGGGT	60.073	20	203	26	228	Intergenic
19	P-01-3b-19	19	Pepper.v.1.55.chr01_99790138_99790438	151	CGTCTTCATGGCTGAAACAA	59.84	20	ACAAGCAAAGACTGATCGCA	59.596	20	208	41	248	Intergenic
20	P-01-3b-20	20	Pepper.v.1.55.chr01_104969044_104969344	151	CATGGCCAAAAATAGAGGCT	59.182	20	CAAAGGTTGGGGTTTCTTCA	59.942	20	160	127	286	Intergenic
21	P-01-3b-21	21	Pepper.v.1.55.chr01_112449226_112449526	151	GGCCTTGCCTCCTAATACAA	59.182	20	AGGTGGAAAGATGGGGAAAC	60.169	20	241	3	243	Intergenic
22	P-01-3b-22	22	Pepper.v.1.55.chr01_117070503_117070803	151	GGGGCTAAAAGAGCTGTTGA	59.452	20	ATGCATCCTGACAAGTGTGC	59.714	20	193	34	226	Intergenic
23	P-01-3b-23	23	Pepper.v.1.55.chr01_124061710_124062010	151	TGGAAAATGATTTGCACCAA	59.907	20	GAAAGTGAAGCTCCGAGGTC	59.018	20	226	53	278	Intergenic
24	P-01-3b-24	24	Pepper.v.1.55.chr01_131079178_131079478	151	TTTAATCGAACAAAAATGGCA	58.213	21	GAACGGATAATTGCCAGCTAA	59.225	21	175	72	246	Intergenic
25	P-01-3b-25	25	Pepper.v.1.55.chr01_142181797_142182097	151	TGCTTGGTTATGCCTTGATG	59.688	20	TGTAGCTCGTTCACCCACAA	60.301	20	142	85	226	Intergenic
26	P-01-3b-26	26	Pepper.v.1.55.chr01_152768473_152768773	151	CCTAACGCGTGATGAGGATT	60.096	20	CACTCAAAAGGAGAGTTCGAGTT	59.088	23	149	51	199	Intergenic
27	P-01-3b-27	27	Pepper.v.1.55.chr01_159593529_159593829	151	CCACATAGCAAGTTGGGGAT	59.813	20	TCCCTTGCTGCAATTAAGGT	59.708	20	199	53	251	CA01g19790	kinesin motor family protein [Populus trichocarpa]
28	P-01-3b-28	28	Pepper.v.1.55.chr01_165488527_165488827	151	CAAAGGGAGTTGGTCATCGT	59.966	20	AAAAAGCCAAAATTGATCAAAAA	59.089	23	248	52	299	Intergenic
29	P-01-3b-29	29	Pepper.v.1.55.chr01_170259939_170260239	151	TGTTGGTGGTGGATATGTGG	60.088	20	ACTATTGCCTCGCCATGTTC	60.103	20	234	64	297	Intergenic
30	P-01-3b-30	30	Pepper.v.1.55.chr01_176562086_176562386	151	TCCCGACTTATTTGGGATTT	58.368	20	TCGAATATCGCAAATTCAACTTAT	59.104	24	100	123	222	Intergenic
31	P-01-3b-31	31	Pepper.v.1.55.chr01_183096554_183096854	151	AGAACCCAAATGACAAGTCCA	59.439	21	TTTGATGAGCATTCCATAGCA	59.271	21	100	92	191	Intergenic
32	P-01-3b-32	32	Pepper.v.1.55.chr01_187099929_187100229	151	TCTCAACTCTCAAACAAGTGGC	59.52	22	GAAGGGTTTGACTCAATGAAAT	57.205	22	163	124	286	Intergenic
33	P-01-3b-33	33	Pepper.v.1.55.chr01_191726560_191726860	151	CACAATTCTCATGAGGGAACA	58.556	21	TTCTTCCACCCATTGAGTCC	59.903	20	156	51	206	Intergenic
34	P-01-3b-34	34	Pepper.v.1.55.chr01_197530994_197531294	151	GCTAATGACTTTTCTCACCTAAGCA	60.305	25	TGTTTACGGGATGTGTTTGC	59.444	20	226	53	278	Intergenic
35	P-01-3b-35	35	Pepper.v.1.55.chr01_204514892_204515192	151	TCCCAAAAGTACCGATCCAC	59.79	20	ATGAAGGCTCTACCACTAATCAA	57.116	23	202	31	232	Intergenic
36	P-01-3b-36	36	Pepper.v.1.55.chr01_211004302_211004602	151	GGTTGCTATAGTGGGGCATC	59.415	20	TTAGGTTTTACCCCTTCCCC	59.175	20	169	20	188	Intergenic
37	P-01-3b-37	37	Pepper.v.1.55.chr01_217666314_217666614	151	CCAACAAAAAGCCCTGGTAA	59.968	20	CAGCTTCGGTTTCACAATCA	59.84	20	153	45	197	CA01g26350	Detected protein of unknown function
38	P-01-3b-38	38	Pepper.v.1.55.chr01_223886010_223886310	151	GGATGTAGAATAGCGTGCCC	59.556	20	ATGATTTTCTTCGGGCAATG	59.901	20	223	0	222	Intergenic
39	P-01-3b-39	39	Pepper.v.1.55.chr01_229167151_229167451	151	ATCACAAGCCTTCTTTGCGT	59.882	20	GGATTTTGGAATGCTTGGAA	59.878	20	152	82	233	Intergenic
40	P-01-3b-40	40	Pepper.v.1.55.chr01_237954096_237954396	151	TCAAGAAGTGTAGGACCGCA	59.44	20	GCCCTTTTGTTCTCCCTCTC	60.19	20	118	125	242	Intergenic
41	P-01-3b-41	41	Pepper.v.1.55.chr01_245658992_245659292	151	GTGGTTTGACCACGGTCTCT	60.009	20	GGGAATACCTCGAAGCATCA	60.036	20	272	2	273	Intergenic
42	P-01-3b-42	42	Pepper.v.1.55.chr01_253818520_253818820	151	GGTAGCAAGGTCCTATCCCG	60.836	20	TGCGGTCTGGAGAGTGTAGA	59.571	20	145	31	175	CA01g30320	Plastid lipid-associated protein 3%2C chloroplast%2C putative
43	P-01-3b-43	43	Pepper.v.1.55.chr01_260025874_260026174	151	GGCAAAATTGGTATCGTTGG	60.188	20	TTTGCAAGGGTCATCTTTGA	59.247	20	113	65	177	Intergenic
44	P-01-3b-44	44	Pepper.v.1.55.chr01_266334194_266334494	151	GGTATGATTCCATGAATGGCT	58.73	21	TCGCTCAACATTACCAGATGA	59.287	21	126	115	240	Intergenic
45	P-01-3b-45	45	Pepper.v.1.55.chr01_272254270_272254570	151	CGATTCTCTCGAAATGCAGG	60.874	20	GGAGTACCATGTGGTAGCGAA	60.008	21	124	55	178	Intergenic
46	P-02-3b-1	1	Pepper.v.1.55.chr02_4346251_4346551	151	AGTGGAGCTATGTATTTTTAGGTGA	57.636	25	TGTACAATGGATGGAGCAGG	59.522	20	105	87	191	Intergenic
47	P-02-3b-2	2	Pepper.v.1.55.chr02_10231193_10231493	151	TAGGTGCCCACGATATGGAT	60.177	20	AGGGAGATTAACCGATTGGG	60.145	20	158	42	199	Intergenic
48	P-02-3b-3	3	Pepper.v.1.55.chr02_16460816_16461116	151	TGGTTCATCAACTCAGGTCG	59.676	20	ACCTGAGGGTGTCTGTTTGC	60.159	20	129	114	242	Intergenic
49	P-02-3b-4	4	Pepper.v.1.55.chr02_23855524_23855824	151	CCTGTGGCCTCCATTTCTAA	60.066	20	CATGTTATTTAAGTGGAGAATGCAA	59.484	25	176	122	297	Intergenic
50	P-02-3b-5	5	Pepper.v.1.55.chr02_30507912_30508212	151	AGGCTCAGTGGCAAAGAAAA	59.993	20	AGAATTTTTGGGCTGAAGCA	59.823	20	286	13	298	Intergenic
51	P-02-3b-6	6	Pepper.v.1.55.chr02_35715767_35716067	151	TGTTGTTGTTGTTGTTATGGTTG	58.434	23	AAGAGCAGCAACAAGAGCAGT	59.439	21	184	35	218	Intergenic
52	P-02-3b-7	7	Pepper.v.1.55.chr02_42875710_42876010	151	TTTCTCCACTCTTCTCAGCCA	60.119	21	TTCAAATGTTATTGATGGGGAG	58.807	22	152	125	276	Intergenic
53	P-02-3b-8	8	Pepper.v.1.55.chr02_51088396_51088696	151	TGTCGGCAAGAACAATGAGA	60.39	20	AGGGAGTGAGAAGTGCAAGC	59.604	20	170	37	206	Intergenic
54	P-02-3b-9	9	Pepper.v.1.55.chr02_56557986_56558286	151	TTGGGACAAAGGTGATTGTG	59.389	20	GATTCTCGGTGCCTTTTCTG	59.813	20	150	89	238	Intergenic
55	P-02-3b-10	10	Pepper.v.1.55.chr02_60342260_60342560	151	CGACACTCGATCCGCTAACT	60.419	20	AATGTTGCGACTGTTGACCA	60.16	20	182	13	194	Intergenic
56	P-02-3b-11	11	Pepper.v.1.55.chr02_65525897_65526197	151	TCCTATCCCTATGGCGTGAG	60.051	20	AAGGCAACCCAAGTCTTTCA	59.711	20	158	113	270	Intergenic
57	P-02-3b-12	12	Pepper.v.1.55.chr02_71935096_71935396	151	TGGTAATCGGAAACAGCCTC	60.074	20	AGGAAACCAATTCACATGCC	59.797	20	185	25	209	CA02g05500	Plastid lipid-associated protein 3%2C chloroplast%2C putative
58	P-02-3b-13	13	Pepper.v.1.55.chr02_81554881_81555181	151	TGGAATCCCTTATGTTTCGC	59.901	20	AATCTGAAGGGGGTATCGCT	59.925	20	140	53	192	Intergenic
59	P-02-3b-14	14	Pepper.v.1.55.chr02_88641035_88641335	151	AGTCGCTTCATTGACTTATCTTAAA	57.863	25	TGCGACGTACGTATCTTTCTG	59.003	21	203	0	202	Intergenic
60	P-02-3b-15	15	Pepper.v.1.55.chr02_95189179_95189479	151	TCCCCTATTACCCCCTGAAC	60.011	20	TGCCTACGTGGCACATACAT	60.019	20	190	38	227	Intergenic
61	P-02-3b-16	16	Pepper.v.1.55.chr02_103594393_103594693	151	GTGTTCCTACTGGCGGTTGT	60.035	20	TCACGTGCCAATCAACATTT	59.972	20	191	14	204	Intergenic
62	P-02-3b-17	17	Pepper.v.1.55.chr02_109897196_109897496	151	ATGGGTTCCACAAGAACTGG	59.82	20	GTGCCCGAGCCTTGAAATA	61.125	19	209	65	273	Intergenic
63	P-02-3b-18	18	Pepper.v.1.55.chr09_112853894_112854194	151	GCCTAACTCACACCCCAAAA	59.971	20	ATTAAAACTTGCCCACGCAC	60.003	20	165	123	287	Intergenic
64	P-02-3b-19	19	Pepper.v.1.55.chr02_120245935_120246235	151	CATCAGAACACAACGTCTTTCA	58.825	22	CCACAACTCCGATTGACGTA	59.566	20	142	126	267	Intergenic
65	P-02-3b-20	20	Pepper.v.1.55.chr02_126659717_126660017	151	CCCGCATTTTTCAAGCTAAA	60.198	20	TTGAATTTCCAACGCAATGA	60.051	20	116	78	193	Intergenic
66	P-02-3b-21	21	Pepper.v.1.55.chr02_134636721_134637021	151	CCAAACCACTCCTAACCGAA	59.964	20	TGTGAATTGGTGGTCTTGGA	59.935	20	112	93	204	Intergenic
67	P-02-3b-22	22	Pepper.v.1.55.chr02_140013221_140013521	151	ACAGAAATTGCGCAAAAACA	59.349	20	GCCTGGCTCTTGACTTACCA	60.397	20	101	124	224	CA02g13520	Detected protein of unknown function
68	P-02-3b-23	23	Pepper.v.1.55.chr02_145401895_145402195	151	TTTCCTTCTCCTCTCAGCCA	60.065	20	GCGAATGTTCTACATGCAAATG	60.517	22	182	63	244	Intergenic
69	P-02-3b-24	24	Pepper.v.1.55.chr02_150793055_150793355	151	CAACCCTTGGGTTCGTCTTA	59.964	20	CGGAGCGTACCGATAACAAT	59.982	20	141	53	193	Intergenic
70	P-02-3b-25	25	Pepper.v.1.55.chr02_154569413_154569713	151	GACCCCACTTTGTGGGAATA	59.647	20	TGCTTGCCAGGGATATTTTT	59.547	20	133	116	248	CA02g20590	PREDICTED: Capsicum annuum serine/threonine-protein kinase STY17-like (LOC107859833)
71	P-02-3b-26	26	Pepper.v.1.55.chr02_158674721_158675021	151	TCAAAGTCGACCACCAAACA	60.128	20	CTTGTGGGAACTTCAAAGGC	59.711	20	278	4	281	Intergenic
72	P-02-3b-27	27	Pepper.v.1.55.chr02_162111110_162111410	151	TGGTGGAATTTGGTTAAGGG	59.657	20	TGCTTTCTTTCACCCCATTT	59.546	20	229	24	252	Intergenic
73	P-02-3b-28	28	Pepper.v.1.55.chr02_166045397_166045697	151	GCAGATGCGTAACACTCAATG	59.361	21	TATGTTGCATGCGGAGTGAT	60.104	20	101	74	174	CA02g27550	PREDICTED: probable mitochondrial-processing peptidase subunit beta-like [Solanum tuberosum]
74	P-02-3b-29	29	Pepper.v.1.55.chr02_170531112_170531412	151	TCGATCGTTTCTCTAAAATTCTGAC	60.139	25	TTTACAACGTTTGTCTTGTCCA	58.253	22	225	57	281	Intergenic
75	P-03-3b-1	1	Pepper.v.1.55.chr03_3904475_3904775	151	CAATCTGGACGAACTACGCA	59.864	20	TTTGGAATAAGATCAACCAAAAA	57.751	23	213	57	269	Intergenic
76	P-03-3b-2	2	Pepper.v.1.55.chr03_7666809_7667109	151	TTGGTATTGATTTGCTTTCGG	59.95	21	AGGGTACCACCCTTCTTGTG	58.914	20	178	0	177	Intergenic
77	P-03-3b-3	3	Pepper.v.1.55.chr03_12654384_12654684	151	GGAAGTCCATCAGCTTTCCA	60.195	20	CATCTCCACCTTGGGAGAAA	60.042	20	197	49	245	Intergenic
78	P-03-3b-4	4	Pepper.v.1.55.chr03_18499333_18499633	151	TGGACGAAGATGTTGAAACG	59.691	20	AAACATGCAGTCACCCACTG	59.597	20	200	47	246	CA03g06390	MAR-binding protein
79	P-03-3b-5	5	Pepper.v.1.55.chr03_23607316_23607616	151	AACTTTTCGCAGTGCTCTTGA	60.183	21	TCTTCGGAGGTAGCGGTATG	60.227	20	124	124	247	CA03g07770	PREDICTED: Capsicum annuum chloride channel protein CLC-d (LOC107864120), transcript variant X2
80	P-03-3b-6	6	Pepper.v.1.55.chr03_28732260_28732560	151	ACACGTTTAAACACACACAAAAA	57.298	23	GCAGTAATGTTGCTACTGCTACTGTT	60.303	26	176	53	228	Intergenic
81	P-03-3b-7	7	Pepper.v.1.55.chr03_35041191_35041491	151	CCCTTGCCATCGAAATAGAA	60.031	20	TGGTTTTCAGTCTATAAGCCCA	58.764	22	217	9	225	Intergenic
82	P-03-3b-8	8	Pepper.v.1.55.chr03_41415909_41416209	151	CTGATTGTGCGTGATTTGCT	59.871	20	TTGCACACCCCTAATTACTACA	57.284	22	271	30	300	Intergenic
83	P-03-3b-9	9	Pepper.v.1.55.chr03_49636269_49636569	151	ACTCGTAGGAACGCAGGCTA	60.037	20	AGTTAGGGTCGGGACAAACC	60.225	20	148	39	186	Intergenic
84	P-03-3b-10	10	Pepper.v.1.55.chr03_56483121_56483421	151	TTGGAAATTTGTCTTTGGAATG	58.963	22	TTGTCTGCAAGAAAGATGGG	58.847	20	209	49	257	Intergenic
85	P-03-3b-11	11	Pepper.v.1.55.chr03_66599719_66600019	151	CTCGCTAATTTGCAACTCCA	59.062	20	CGAGGACAGACCTATAACCTGTG	60.061	23	196	52	247	Intergenic
86	P-03-3b-12	12	Pepper.v.1.55.chr03_74284644_74284944	151	TGTGAAACTGACATGGGCTC	59.682	20	TAAATGCTTGACACGATGCC	59.694	20	254	34	287	Intergenic
87	P-03-3b-13	13	Pepper.v.1.55.chr03_81979356_81979656	151	CAATAGGGCCCAATCAAATG	60.146	20	TGTCCTAAGACCACTCACAAACA	59.688	23	221	79	299	Intergenic
88	P-03-3b-14	14	Pepper.v.1.55.chr03_90894546_90894846	151	TCCTCAGACAAGTACAAAACTTAAGAA	59.058	27	CTGGCGGAAAAGGTATCAAA	60.067	20	207	12	218	Intergenic
89	P-03-3b-15	15	Pepper.v.1.55.chr03_99012680_99012980	151	ATCGTCCTCAACGCAAATTC	60.081	20	TCAATCCACTGGTTCCACAA	59.935	20	237	22	258	Intergenic
90	P-03-3b-16	16	Pepper.v.1.55.chr03_109753661_109753961	151	TGCAACGTTGGTTTCATGTT	60.011	20	TTTCCTGTTTACCATCCCCA	60.162	20	144	58	201	Intergenic
91	P-03-3b-17	17	Pepper.v.1.55.chr03_118081805_118082105	151	AGATTCAAGCAAGAATCATGGA	58.789	22	GTTCACATCAAGGCTCCCAT	59.934	20	197	32	228	Intergenic
92	P-03-3b-18	18	Pepper.v.1.55.chr03_124200515_124200815	151	TGCTAGGATCATATGGAGTTCTCA	60.116	24	TGACATGTTAACCTTTGGCCT	59.485	21	234	46	279	Intergenic
93	P-03-3b-19	19	Pepper.v.1.55.chr03_132470330_132470630	151	GAGTGATTTTCAGGTTTATGGCA	60.358	23	GACTTGTTCAGGTGGCCATT	59.973	20	211	78	288	Intergenic
94	P-03-3b-20	20	Pepper.v.1.55.chr03_139345417_139345717	151	AGACAAGCCGAAAAGGATGA	59.813	20	AAGTGCATCAGTACCCCCAG	59.989	20	247	45	291	Intergenic
95	P-03-3b-21	21	Pepper.v.1.55.chr03_144744547_144744847	151	ACAGATTACCCAGCCAATGC	59.962	20	TGTGTGGTACGAGGACAAGG	59.591	20	167	27	193	Intergenic
96	P-03-3b-22	22	Pepper.v.1.55.chr03_151030300_151030600	151	TTGTTACTTTGATGTCCTACATTTTT	57.498	26	CAAATGAACCAATTCTAAAGCG	58.806	22	217	49	265	Intergenic
97	P-03-3b-23	23	Pepper.v.1.55.chr03_160142864_160143164	151	TGGGGTCCACTTATTGACCA	61.156	20	ATTTTGTTCTTGGCCCTCCT	59.94	20	273	3	275	Intergenic
98	P-03-3b-24	24	Pepper.v.1.55.chr03_169054914_169055214	151	CCAGGAAGAAGCTCATGGTC	59.803	20	ATGGAATCTCCCATTTGTGC	59.756	20	220	32	251	Intergenic
99	P-03-3b-25	25	Pepper.v.1.55.chr03_177875145_177875445	151	TCCCCGAATAAGTGTGAACC	59.79	20	TTGCTAACCACTTGGCATGTA	59.24	21	141	99	239	Intergenic
100	P-03-3b-26	26	Pepper.v.1.55.chr03_183386140_183386440	151	TGCTCAAACCAAACAAACCA	60.127	20	TGTTGTAACCTCTGCCAACG	59.758	20	182	85	266	CA03g16080	PREDICTED: protein LONGIFOLIA 1-like [Solanum tuberosum]
101	P-03-3b-27	27	Pepper.v.1.55.chr03_189645581_189645881	151	GGGAGGAGAATCAGGTCACA	60.048	20	TGTCGCTCTTTGATTCCCTT	59.813	20	204	93	296	Intergenic
102	P-03-3b-28	28	Pepper.v.1.55.chr03_196707043_196707343	151	TTTTTACGTGGTCATAAGAAATCA	57.837	24	GGCTCCTCCCCTATTTCATC	59.866	20	148	29	176	Intergenic
103	P-03-3b-29	29	Pepper.v.1.55.chr03_202101531_202101831	151	GCTCTTTGGCATTTGTGGAT	60.081	20	GGCAGCAAACCCCAAGTAAT	61.228	20	170	95	264	Intergenic
104	P-03-3b-30	30	Pepper.v.1.55.chr03_207801329_207801629	151	TGGTCTTTCTTTCACCCCTG	60.081	20	ATCGCATCAAATCACATGCT	59.108	20	117	102	218	Intergenic
105	P-03-3b-31	31	Pepper.v.1.55.chr03_214548736_214549036	151	GGTTTCAAAGGTTGATCACAGA	59.077	22	CTTACAATTCCACGCAGCAA	59.872	20	214	81	294	Intergenic
106	P-03-3b-32	32	Pepper.v.1.55.chr03_218595637_218595937	151	CAAGGTGAAATGTCTAAACCCC	59.741	22	TTTCATGGTCAACAAATCAACA	58.917	22	115	114	228	Intergenic
107	P-03-3b-33	33	Pepper.v.1.55.chr03_223810230_223810530	151	CATTATCTCCCCCTTGGGAT	59.974	20	GCATCAGATATGCGTGTTCG	60.251	20	182	45	226	Intergenic
108	P-03-3b-34	34	Pepper.v.1.55.chr03_228913344_228913644	151	CATTGAGATTGCGTCGATTG	60.22	20	AACAAAATTTGGCATACCCG	59.699	20	179	101	279	Intergenic
109	P-03-3b-35	35	Pepper.v.1.55.chr03_233646953_233647253	151	CAGGGTCATTTGATGGACTG	58.93	20	TTTGAGAGAATGAGTGCAAAAGA	59.144	23	211	64	274	Intergenic
110	P-03-3b-36	36	Pepper.v.1.55.chr03_239551074_239551374	151	TAGGCTTGGGCATTTGAAAC	60.074	20	GCATTTTTATCGGTTTTGGC	59.438	20	113	116	228	Intergenic
111	P-03-3b-37	37	Pepper.v.1.55.chr03_244841311_244841611	151	GCTCAAATTTCAGATTTTGGCT	59.742	22	GGATCGTTCCCACGATTCTA	59.894	20	182	17	198	Intergenic
112	P-03-3b-38	38	Pepper.v.1.55.chr03_249785967_249786267	151	ATCAGCAGCATCATTCATCG	59.788	20	GGGGTCTATCGGAAACAACA	59.79	20	249	18	266	CA03g32110	PREDICTED: dentin sialophosphoprotein-like [Citrus sinensis]
113	P-03-3b-39	39	Pepper.v.1.55.chr03_254017025_254017325	151	TTGAAGGGTGGACGGTTAAG	59.964	20	TGGGTCTTTATTTGTTTGCCA	60.342	21	185	107	291	Intergenic
114	P-03-3b-40	40	Pepper.v.1.55.chr03_257897779_257898079	151	CACATGGACTTCACATACCTCG	60.431	22	CATCTGAATTGAGACATAGGACG	58.732	23	113	103	215	Intergenic
115	P-04-3b-1	1	Pepper.v.1.55.chr04_10013647_10013947	151	CCACCAAGCTTAGGGAACCT	60.488	20	TCAAAGAAAGGTGCACCAGA	59.415	20	190	3	192	CA04g03250	Detected protein of unknown function
116	P-04-3b-2	2	Pepper.v.1.55.chr04_17546995_17547295	151	TCCACTTGTTCACTTGCTCG	60.025	20	TCAACCACACCACCAACAGT	59.89	20	149	83	231	CA04g05520	Pentatricopeptide repeat-containing protein
117	P-04-3b-3	3	Pepper.v.1.55.chr04_23360879_23361179	151	TAGAACACCATTGGAACCGC	60.894	20	TGACACACCATTTTTCGGTG	60.404	20	190	23	212	Intergenic
118	P-04-3b-4	4	Pepper.v.1.55.chr04_30335303_30335603	151	TGTTGATGAAATAAATGCTGAAA	57.417	23	TTCTAGAAACCCCCTCATTCA	58.632	21	130	84	213	Intergenic
119	P-04-3b-5	5	Pepper.v.1.55.chr04_38995386_38995686	151	TCTGATTAGACTGCGACTTGAAA	59.167	23	CCCCACCTTATCTTCCACCT	60.183	20	248	49	296	Intergenic
120	P-04-3b-6	6	Pepper.v.1.55.chr04_44175660_44175960	151	CATGCTAAAGGGGTCCAAGA	60.066	20	GCGGCCATATCACATTGACT	60.895	20	239	34	272	Intergenic
121	P-04-3b-7	7	Pepper.v.1.55.chr04_50662009_50662309	151	GCAACACCTGTGTATATGGCA	59.483	21	TGCACTAACTACATATTTCATAACAGG	57.994	27	181	59	239	Intergenic
122	P-04-3b-8	8	Pepper.v.1.55.chr04_59100322_59100622	151	TGATGCATGAGTACATGACTGAAC	60.067	24	CTCAGACTCAGCTCAAGGGAA	59.73	21	140	62	201	Intergenic
123	P-04-3b-9	9	Pepper.v.1.55.chr04_67406293_67406593	151	AGGTTTCGATTGTGGCTTTG	60.11	20	TAAAATGCTCTAGCACCCGC	60.364	20	187	11	197	Intergenic
124	P-04-3b-10	10	Pepper.v.1.55.chr04_77812024_77812324	151	ATGGTTCACCATCCCGAATA	60.014	20	CATAGCATGTGCCATTGACC	59.955	20	149	39	187	Intergenic
125	P-04-3b-11	11	Pepper.v.1.55.chr04_86509556_86509856	151	TTGCCGCCTAAATTTTTACTG	59.288	21	AGAATCGTGCAAAAGGCAAT	59.713	20	134	110	243	Intergenic
126	P-04-3b-12	12	Pepper.v.1.55.chr04_96000810_96001110	151	ATTCACCGTGGTGAGGATGT	60.246	20	ACTCGGAATTCACCAACCAG	59.966	20	238	45	282	Intergenic
127	P-04-3b-13	13	Pepper.v.1.55.chr04_105510900_105511200	151	CATTCTTCAGGCATAAATATCGG	59.844	23	GGTTTGACTTTCTGTTGACTTTGTT	60	25	103	120	222	Intergenic
128	P-04-3b-14	14	Pepper.v.1.55.chr04_111328792_111329092	151	TTCAGGAATACCCAATCACCA	60.177	21	TGGGACAGATCTTGTTCATCA	59.074	21	144	64	207	Intergenic
129	P-04-3b-15	15	Pepper.v.1.55.chr04_119859617_119859917	151	TTTTCGTTGAATAGGGGGTG	59.795	20	CACCTTGGCAAACATAACCC	60.227	20	129	123	251	Intergenic
130	P-04-3b-16	16	Pepper.v.1.55.chr04_126541856_126542156	151	CCCTTGGTTCTCTTGGTTTG	59.563	20	GGAACAATTCTAAAATGAGGCTTT	59.133	24	157	114	270	Intergenic
131	P-04-3b-17	17	Pepper.v.1.55.chr04_135547509_135547809	151	TGCAATTTAATGGGGGTTGT	60.053	20	AATGAGGGGGACTCAAACCT	59.795	20	122	94	215	Intergenic
132	P-04-3b-18	18	Pepper.v.1.55.chr04_143565291_143565591	151	GATGGATCAGGCAAACCAAC	60.326	20	TTCCCCACAAAGAAAGCATC	60.051	20	182	63	244	Intergenic
133	P-04-3b-19	19	Pepper.v.1.55.chr04_149022275_149022575	151	GGGTGTCGATACCTTACCCA	59.67	20	ACACCTTCTTAGGGGTTGCC	60.361	20	115	114	228	Intergenic
134	P-04-3b-20	20	Pepper.v.1.55.chr04_159211003_159211303	151	CGTTTGGGCTCTAAATGACAA	60.117	21	CCACTCGTTTGAGGTGGATT	59.966	20	196	28	223	Intergenic
135	P-04-3b-21	21	Pepper.v.1.55.chr04_168211793_168212093	151	GGACAAAGTGTGGGTTGGAT	59.679	20	GCTCGCCATAGACCAGAGAC	59.981	20	153	60	212	Intergenic
136	P-04-3b-22	22	Pepper.v.1.55.chr04_176730108_176730408	151	TCTTGGTCCTTGGCTATGGT	59.55	20	TATGCTTTCGGTGTGTCAGC	59.871	20	118	115	232	Intergenic
137	P-04-3b-23	23	Pepper.v.1.55.chr04_185164374_185164674	151	GTCGGCCGAAACTGATAAAA	60.074	20	TGGTCAGAACTAGCAACGGA	59.44	20	180	67	246	Intergenic
138	P-04-3b-24	24	Pepper.v.1.55.chr04_190482033_190482333	151	TAGATGTTCCATCTGCTGCG	59.972	20	CAGGTTCAAAGAACCAAAGCA	60.269	21	151	82	232	Intergenic
139	P-04-3b-25	25	Pepper.v.1.55.chr04_196901348_196901648	151	GGAGAGAGGTTTTTCTCTTTCTGA	59.546	24	ATTTTTGACTCTTGCCCCCT	59.94	20	128	121	248	Intergenic
140	P-04-3b-26	26	Pepper.v.1.55.chr04_202827922_202828222	151	GGTAGCGAATTCGAGAGTGG	59.836	20	TGAGGTCGGAACATGATGAA	60.048	20	289	10	298	Intergenic
141	P-04-3b-27	27	Pepper.v.1.55.chr04_208272701_208273001	151	CATGCGAGGAATCGAGAGAT	60.326	20	CCGAATAATTTTACCAACTTGAA	57.38	23	175	62	236	Intergenic
142	P-04-3b-28	28	Pepper.v.1.55.chr04_213042127_213042427	151	GGCCTTGCTACTTCTGGTTG	59.875	20	TGGATTAAAACGTCAAAGATCAAA	59.885	24	163	97	259	Intergenic
143	P-04-3b-29	29	Pepper.v.1.55.chr04_217247290_217247590	151	GCTAACGCAGAAGGAACCAC	59.882	20	GGTTTTCCTGAGTGCTCGTT	59.333	20	199	37	235	Intergenic
144	P-04-3b-30	30	Pepper.v.1.55.chr04_222245550_222245850	151	CGCAGGGACGACAGAGTAAT	60.277	20	TGCTGGAGTTCCTGTGATTG	59.831	20	169	56	224	CA04g23600	Detected protein of unknown function
145	P-05-3b-1	1	Pepper.v.1.55.chr05_5932481_5932781	151	TGTGGCTCGAGGTCAGAGTA	59.571	20	TTCGTTTGTTTGCTCGACAC	59.888	20	199	48	246	Intergenic
146	P-05-3b-2	2	Pepper.v.1.55.chr05_11254194_11254494	151	AAAAAGAGCTAAAACGCGAAA	58.39	21	AGAGGTGCCACTTCCATAAA	57.268	20	150	127	276	Intergenic
147	P-05-3b-3	3	Pepper.v.1.55.chr05_18462451_18462751	151	AGCCACCAATCATGTGTTCA	59.967	20	TGGACCATCAAAACGATCAA	59.9	20	178	97	274	Intergenic
148	P-05-3b-4	4	Pepper.v.1.55.chr05_24496850_24497150	151	TTTCAAGTTCCCGTCGTAAAA	59.612	21	CATCACATTGCCCCTTCTTT	59.933	20	148	127	274	Intergenic
149	P-05-3b-5	5	Pepper.v.1.55.chr05_28877742_28878042	151	TTGGAGGAGGAGGAAAGTGA	59.773	20	AACATAGCAATCCTCAACCCA	59.443	21	100	105	204	Intergenic
150	P-05-3b-6	6	Pepper.v.1.55.chr05_37626360_37626660	151	GGATGGTGGGCTTTTTGTTA	59.801	20	GCAGAACATTCGCTAGGAGG	59.978	20	183	108	290	Intergenic
151	P-05-3b-7	7	Pepper.v.1.55.chr05_44482547_44482847	151	GGTGTGGATGAAAAAGTTCAAA	58.973	22	CGTCTTGACATTCACTTGCC	59.293	20	180	115	294	Intergenic
152	P-05-3b-8	8	Pepper.v.1.55.chr05_52426095_52426395	151	GAAAAAGCACACGTCCAAAA	58.796	20	AAGGGGTTACTTAAATGTATGGGA	59.13	24	256	7	262	Intergenic
153	P-05-3b-9	9	Pepper.v.1.55.chr05_61057727_61058027	151	CAATGAAGATTCCGACCCAT	59.75	20	TGTTGCTCATGTTGAGGAGG	59.831	20	127	54	180	Intergenic
154	P-05-3b-10	10	Pepper.v.1.55.chr05_68155615_68155915	151	TGCTGCTTGAAGAGTTGTGG	60.175	20	TCAATGGCATCAAAAGGTCA	60.049	20	123	126	248	Intergenic
155	P-05-3b-11	11	Pepper.v.1.55.chr05_73029588_73029888	151	TTGAAGCCTCAGCCTCAAAT	59.955	20	GCCCGGGGAATATTATGACT	60.006	20	248	33	280	Intergenic
156	P-05-3b-12	12	Pepper.v.1.55.chr05_81051794_81052094	151	AAAGTCAGGGGGAAACTACGA	59.984	21	TCCAGGAGAATTAACCTCTTTCTTT	60.017	25	176	99	274	Intergenic
157	P-05-3b-13	13	Pepper.v.1.55.chr05_88558580_88558880	151	TGAGTCCCAAAAATCCGAAG	60.044	20	GCATTCCAACCTCCTTGAGA	60.195	20	210	24	233	Intergenic
158	P-05-3b-14	14	Pepper.v.1.55.chr05_97309638_97309938	151	CATCGTGGAGAGTGCAAGAA	59.984	20	GCTAGTGCCGGTACCAAAAG	59.769	20	180	31	210	Intergenic
159	P-05-3b-15	15	Pepper.v.1.55.chr05_105777770_105778070	151	TGTGGGACATCTGTTGAGGA	60.088	20	AGCCCATGTCAACCTTGGTA	60.375	20	183	41	223	Intergenic
160	P-05-3b-16	16	Pepper.v.1.55.chr05_113267483_113267783	151	TGGTGAAACCCTTCTTCTGTG	60.133	21	GCTCCTCCCTTGTACAAAACC	59.99	21	223	2	224	Intergenic
161	P-05-3b-17	17	Pepper.v.1.55.chr05_121558837_121559137	151	TCGAGACATGGTGTGTGGTT	60.005	20	CTGCCTCCTAAGGTAGGGCT	59.864	20	207	44	250	Intergenic
162	P-05-3b-18	18	Pepper.v.1.55.chr05_129646369_129646669	151	ACCTGCATGACCCAAGAAAC	59.973	20	CTTCATGGTCAAGGAAGGGA	60.042	20	145	109	253	Intergenic
163	P-05-3b-19	19	Pepper.v.1.55.chr05_136931337_136931637	151	AGCCAAGGGAACATAAGCCT	60.096	20	ATGGCGCCAAAATTTGATAA	60.282	20	259	22	280	Intergenic
164	P-05-3b-20	20	Pepper.v.1.55.chr05_145028181_145028481	151	TTGTCAAACAGCTATGGGCA	60.257	20	TTAACCACCTGACACCCCAT	60.088	20	202	92	293	Intergenic
165	P-05-3b-21	21	Pepper.v.1.55.chr05_152998270_152998570	151	GGCCTTACTAACTTCGAACCAA	59.667	22	GGGAAAGATTTCCAAAAGGG	59.75	20	272	28	299	Intergenic
166	P-05-3b-22	22	Pepper.v.1.55.chr05_161021925_161022225	151	AAACAAATGCCTCTCTCCGA	59.813	20	TTCCAATTCTTGCCCAAAAC	59.916	20	232	20	251	Intergenic
167	P-05-3b-23	23	Pepper.v.1.55.chr05_168621255_168621555	151	GTCCCCATATACAACCGCAT	59.533	20	AACCTCAAATTTTTGTGCCA	58.12	20	153	94	246	Intergenic
168	P-05-3b-24	24	Pepper.v.1.55.chr05_176229299_176229599	151	CGACCCGTACCTCTGAAAGA	60.246	20	TGGATACGGGTCATTTGGTT	60.051	20	183	4	186	Intergenic
169	P-05-3b-25	25	Pepper.v.1.55.chr05_185167666_185167966	151	AATGAGTCAGCACGAGCCTT	60.02	20	TTCAAGTACAGCTTTGGGGG	60.103	20	177	101	277	Intergenic
170	P-05-3b-26	26	Pepper.v.1.55.chr05_191380851_191381151	151	TCTAGCTTCCCAAACTCCCA	59.807	20	TTTTGGTTCCATTTTGCTCA	59.133	20	103	95	197	Intergenic
171	P-05-3b-27	27	Pepper.v.1.55.chr05_197304931_197305231	151	TTTTCCTGAGCTGTTGGTCC	60.232	20	CGTCAAATAAAGCTACCCCTG	58.774	21	225	49	273	Intergenic
172	P-05-3b-28	28	Pepper.v.1.55.chr05_204205724_204206024	151	CGGTTAAATCAAAAATCGAACTG	59.892	23	AGTTGTCCATTGGTCGCTTC	60.119	20	145	82	226	Intergenic
173	P-05-3b-29	29	Pepper.v.1.55.chr05_211375986_211376286	151	AAATCATGTTGTTCCTGGCT	57.109	20	CTGCTTGGCCTCACCATTAC	60.657	20	212	86	297	Intergenic
174	P-05-3b-30	30	Pepper.v.1.55.chr05_216875964_216876264	151	TTGAGCAGAAATCGATGGAA	59.35	20	CTAGGACTGACCCATCCCAA	59.92	20	170	8	177	Intergenic
175	P-05-3b-31	31	Pepper.v.1.55.chr05_223719355_223719655	151	TCATTGGAGGCTTTACCCTG	60.066	20	AAATGGAACAGCTGGGAAGA	59.67	20	175	80	254	Intergenic
176	P-05-3b-32	32	Pepper.v.1.55.chr05_228593495_228593795	151	AAAAACAACAAGTTGAATACACAAGA	58.357	26	GGAAATAGCCTTTGACAAACTGA	59.659	23	208	92	299	Intergenic
177	P-06-3b-1	1	Pepper.v.1.55.chr06_558320_558620	151	AGCATACATGGTGAAGTTGAGG	59.125	22	GTTTCCGATATACCCCCGAC	60.399	20	161	45	205	Intergenic
178	P-06-3b-2	2	Pepper.v.1.55.chr06_7034624_7034924	151	CCTTCCCAAACCTCACTTTG	59.563	20	CATCCATACAAATCCGTCCC	60.014	20	175	109	283	Intergenic
179	P-06-3b-3	3	Pepper.v.1.55.chr06_13992645_13992945	151	GAGTCCTTGCGGGAACTTTA	59.312	20	CAGATAATTTTTATCCGGCAGC	59.96	22	105	72	176	Intergenic
180	P-06-3b-4	4	Pepper.v.1.55.chr06_21997810_21998110	151	TGGCCCATAAGTTCATCCTC	59.894	20	TTGTTATGGTAGTGGTGATGTATGC	60.076	25	241	50	290	Intergenic
181	P-06-3b-5	5	Pepper.v.1.55.chr06_28414755_28415055	151	AGGTGGGAATACACTGGGTG	59.697	20	AGCATAGGTGTCGGTCCTCA	60.678	20	138	128	265	Intergenic
182	P-06-3b-6	6	Pepper.v.1.55.chr06_36008423_36008723	151	TGACTCAAGGGGAGCTGACT	59.986	20	TGTCCAGCAACAAAAGAAGAGA	60.03	22	173	95	267	CA06g05410	Thiamine biosynthesis protein ThiC variant L1
183	P-06-3b-7	7	Pepper.v.1.55.chr06_45051948_45052248	151	AATCAGCCCATTGAGGGAG	60.019	19	CCGATGTATGGAATGCATGA	60.307	20	204	8	211	Intergenic
184	P-06-3b-8	8	Pepper.v.1.55.chr06_51354451_51354751	151	TTCATTGGAGATGTGTGGATCT	59.41	22	ACATCAAGGCTTCCACAACC	59.973	20	185	97	281	Intergenic
185	P-06-3b-9	9	Pepper.v.1.55.chr06_60972992_60973292	151	AAGTGTGAGGTCACCGAAGG	60.151	20	CGCCAAATGAAATTCGAAAA	60.913	20	131	90	220	Intergenic
186	P-06-3b-10	10	Pepper.v.1.55.chr06_72619763_72620063	151	CCGAATCAGCAGAGTGTCAA	59.984	20	TCTTTCGGACAGAAGATTGCT	59.066	21	112	83	194	Intergenic
187	P-06-3b-11	11	Pepper.v.1.55.chr06_80580284_80580584	151	CTGGAGCTGTTTTCTTACACCA	59.42	22	GCCATTATACCTACTGCTGCTTG	60.18	23	145	44	188	Intergenic
188	P-06-3b-12	12	Pepper.v.1.55.chr06_87904885_87905185	151	TGGACATTTGGTCCATCAAG	59.343	20	AACGGAGAACTCATGCAAGTC	59.347	21	186	86	271	Intergenic
189	P-06-3b-13	13	Pepper.v.1.55.chr06_95217218_95217518	151	TCAGGTCCATTGGAACCATC	60.725	20	GCAACATAACATGGTAGCCAGA	60.025	22	256	9	264	Intergenic
190	P-06-3b-14	14	Pepper.v.1.55.chr06_104839734_104840034	151	CATTTGGCTCCCAACACTTT	59.971	20	GCTCCCAACAAATCCCTGTA	59.933	20	151	82	232	Intergenic
191	P-06-3b-15	15	Pepper.v.1.55.chr06_113008086_113008386	151	TGGAATTGGTTCAAGTTTGG	58.448	20	TTTTTAGCATAACCGTGCCC	59.964	20	186	61	246	Intergenic
192	P-06-3b-16	16	Pepper.v.1.55.chr06_120569696_120569996	151	TGCCTCTCCACTACTCCCAC	60.261	20	GGTTTGGCCAGTTTATGAGG	59.429	20	201	53	253	Intergenic
193	P-06-3b-17	17	Pepper.v.1.55.chr06_128132650_128132950	151	TGGGTCATGTGGTAACCAAG	59.262	20	GGGGTCAAAATAAACACCTCC	59.563	21	260	34	293	Intergenic
194	P-06-3b-18	18	Pepper.v.1.55.chr06_135664654_135664954	151	TGGAGCCTTCCAGAAAGATG	60.331	20	TAGCGTTCACCCACTAACCC	59.993	20	147	80	226	Intergenic
195	P-06-3b-19	19	Pepper.v.1.55.chr06_143495424_143495724	151	ACACCTTCGAGGAAAACCCT	59.972	20	TCACAAAAATCACAAATCCTACTG	58.237	24	231	15	245	Intergenic
196	P-06-3b-20	20	Pepper.v.1.55.chr06_151300095_151300395	151	TCTCTCAAGAACAAGCATTAGGG	59.9	23	ACAAACAACCGACAACATCG	59.465	20	185	53	237	Intergenic
197	P-06-3b-21	21	Pepper.v.1.55.chr06_160976029_160976329	151	CATAGTTGAGAAGCCAGGGG	59.688	20	CCCTCAGGGAATACATCAACA	59.799	21	177	109	285	Intergenic
198	P-06-3b-22	22	Pepper.v.1.55.chr06_166879122_166879422	151	AACTAGTTTTGGGCACAAGGA	58.754	21	TTCAAAATTCGAGTTTCCCG	60.046	20	157	127	283	Intergenic
199	P-06-3b-23	23	Pepper.v.1.55.chr06_172356848_172357148	151	CTTCAAAAGGAGCAATCCCA	60.184	20	ACTTATCACCGCATTCCACC	59.82	20	182	10	191	Intergenic
200	P-06-3b-24	24	Pepper.v.1.55.chr06_177948492_177948792	151	ATGCATGTCATGATTGCTGG	60.513	20	CGGACTCGACTAAAAGACACG	59.921	21	179	57	235	Intergenic
201	P-06-3b-25	25	Pepper.v.1.55.chr06_184719670_184719970	151	CCAATACGGTGGGAGACATC	60.195	20	AGCTTAATGGCTTGAGGCAA	59.982	20	142	43	184	Intergenic
202	P-06-3b-26	26	Pepper.v.1.55.chr06_190527437_190527737	151	TCCATCTTTTGTAGGGCCTG	60.066	20	TTTTGAGGAAAGTAAGAGAGATTTCA	59.069	26	173	9	181	Intergenic
203	P-06-3b-27	27	Pepper.v.1.55.chr06_196851390_196851690	151	CCGATCAAAATTACCAACCAA	59.685	21	CTGAAAGCTTGATGTGCAGC	59.746	20	110	104	213	Intergenic
204	P-06-3b-28	28	Pepper.v.1.55.chr06_200814337_200814637	151	CATCCTGATGTCCGAATCCT	59.886	20	TGTGACGGTTTTCGTAAAATAGG	60.269	23	107	103	209	Intergenic
205	P-06-3b-29	29	Pepper.v.1.55.chr06_206411797_206412097	151	TTGGGGCTTGGATATTTGAG	59.894	20	TGAGGAGCGTACACCTAAACC	59.252	21	195	104	298	Intergenic
206	P-06-3b-30	30	Pepper.v.1.55.chr06_214651808_214652108	151	GTGAAACATTGGCAAGATGC	59.131	20	GGCATTGCTTGATTAGGAGC	59.813	20	276	19	294	Intergenic
207	P-06-3b-31	31	Pepper.v.1.55.chr06_220342491_220342791	151	CTTGTGTGAGGTATCACGGC	59.165	20	TTAGGCGGATTGGTTGACTC	60.074	20	165	96	260	Intergenic
208	P-06-3b-32	32	Pepper.v.1.55.chr06_226670568_226670868	151	TGGGCTTGTTCACATTGCTA	60.257	20	GCATACCCAATGTATCCATCAA	59.552	22	198	29	226	Intergenic
209	P-06-3b-33	33	Pepper.v.1.55.chr06_231935729_231936029	151	CACATAGCACAAAGCATGGG	60.134	20	AAATGTCGACGGGTTCATGT	60.24	20	166	93	258	Intergenic
210	P-06-3b-34	34	Pepper.v.1.55.chr06_236650010_236650310	151	GGGATAACTTGTTTTCCAGGC	59.828	21	GGAAAAGCTTGGCCAGTATG	59.708	20	183	30	212	Intergenic
211	P-07-3b-1	1	Pepper.v.1.55.chr07_7664788_7665088	151	ATGGATGAACCATTCGTTGC	60.733	20	TTGACTAACCTTTTGCACCAGA	59.785	22	158	85	242	Intergenic
212	P-07-3b-2	2	Pepper.v.1.55.chr07_12948872_12949172	151	ATCCGTTCACCCAGTGTTTC	59.827	20	CTACCTCTGCCTCCCAAGTG	59.861	20	230	66	295	Intergenic
213	P-07-3b-3	3	Pepper.v.1.55.chr07_18907759_18908059	151	GATACGCCTCTGTCCTGCTT	59.459	20	ACTTGATTTGGCTTTCGAGG	59.312	20	109	73	181	CA07g03450	Arogenate dehydrogenase
214	P-07-3b-4	4	Pepper.v.1.55.chr07_24840980_24841280	151	CAACTCTCATTTCTATTCGCTCAA	59.919	24	GATGATGTTGAGCCCTGTTG	59.09	20	180	27	206	Intergenic
215	P-07-3b-5	5	Pepper.v.1.55.chr07_31839256_31839556	151	ATAAGCCTTGGGGCCTTCT	60.046	19	TGTTAAGGTCAGATTTGGGCA	60.487	21	208	35	242	Intergenic
216	P-07-3b-6	6	Pepper.v.1.55.chr07_38570700_38571000	151	TTTAGACCGGGATGAGGTTG	59.926	20	GTGTTGTGCCGGTGTGTTAG	60.072	20	208	56	263	Intergenic
217	P-07-3b-7	7	Pepper.v.1.55.chr07_45578533_45578833	151	TTGTTGGTTGTGGTCTTTGC	59.591	20	GAGCAACTCAAGCCATTTCC	59.82	20	150	33	182	Intergenic
218	P-07-3b-8	8	Pepper.v.1.55.chr07_49900604_49900904	151	ATTCTTTGTCGCAAACCGTC	60.118	20	TGGACTCTAAGGATGGTGGTG	59.974	21	211	68	278	Intergenic
219	P-07-3b-9	9	Pepper.v.1.55.chr07_55165638_55165938	151	TCATAATGAATGAAATCCTATTGAAA	58.122	26	CACTCATTCTTGGCATGTTGA	59.707	21	165	67	231	Intergenic
220	P-07-3b-10	10	Pepper.v.1.55.chr07_62212270_62212570	151	TTTCCAGAAGGGTCTCGGTA	59.665	20	TACAAAGCTTCAAATGGGGC	60.074	20	216	5	220	Intergenic
221	P-07-3b-11	11	Pepper.v.1.55.chr07_69286175_69286475	151	TAGACCCGAAGGACCACAAG	60.103	20	GACGGAGTTAGTTGGGGACA	59.966	20	214	31	244	Intergenic
222	P-07-3b-12	12	Pepper.v.1.55.chr07_75081747_75082047	151	AATGGTGGAAATCGTCAAGC	59.939	20	CCGCCATCCATCAATATTCT	59.745	20	198	101	298	Intergenic
223	P-07-3b-13	13	Pepper.v.1.55.chr07_80458130_80458430	151	CTGGTTAGAGCCTTTGTCGG	59.869	20	AGTTGCTGGCACTGAGTTGA	59.622	20	260	0	259	Intergenic
224	P-07-3b-14	14	Pepper.v.1.55.chr07_86631439_86631739	151	CCCCTTCATGGGAGAGATTT	60.264	20	GCCTAACTTGGCCTTTGTTG	59.747	20	162	121	282	Intergenic
225	P-07-3b-15	15	Pepper.v.1.55.chr07_94781011_94781311	151	TGTCCACCTCATCGATCTCA	60.205	20	GATATGCTTCGGGCATGTGT	60.895	20	173	84	256	Intergenic
226	P-07-3b-16	16	Pepper.v.1.55.chr07_101191956_101192256	151	ATTCAGTTCCCAAAAACCCC	60.032	20	ATGTTGCGGAGATTCCAAAT	59.391	20	148	108	255	Intergenic
227	P-07-3b-17	17	Pepper.v.1.55.chr07_107797564_107797864	151	CAGCCGTTTCGGAATAAAAA	60.068	20	TTGGTGCCTTGCTACCTCTT	59.875	20	214	18	231	Intergenic
228	P-07-3b-18	18	Pepper.v.1.55.chr07_116158090_116158390	151	GCCCTGCTCTTCTCTTTGAA	59.694	20	GAGGGAGGGATTTGAGAAGG	60.008	20	124	94	217	Intergenic
229	P-07-3b-19	19	Pepper.v.1.55.chr07_125427422_125427722	151	AAATGGGTTTGATGGGTGAA	60.029	20	TGCGTACCTAACGAGTGTGC	59.935	20	278	7	284	Intergenic
230	P-07-3b-20	20	Pepper.v.1.55.chr07_132710618_132710918	151	AATAGACCCAATCCATCCCC	59.843	20	TGTGTCTACCCTGATGGGTG	59.388	20	146	121	266	Intergenic
231	P-07-3b-21	21	Pepper.v.1.55.chr07_140561652_140561952	151	AGGCCTGAAAACATGGATCA	60.461	20	TTTTGGAAGTTGCCTTGGTT	59.587	20	168	16	183	Intergenic
232	P-07-3b-22	22	Pepper.v.1.55.chr07_147488633_147488933	151	TTTGACGTTTGGTATGTTTTGG	59.774	22	AGTCATGAGGGAATGCTTGG	60.073	20	167	28	194	Intergenic
233	P-07-3b-23	23	Pepper.v.1.55.chr07_153118608_153118908	151	TCATGTCTTGGGGGATATGAA	60.14	21	TGCCTCCATATTTGTGTTTGA	59.027	21	240	2	241	Intergenic
234	P-07-3b-24	24	Pepper.v.1.55.chr07_159268138_159268438	151	TCCTTCATTGATTATTTGTAGTGGA	58.976	25	TGCAAGTATGGTTAGGTGTGG	58.566	21	146	57	202	Intergenic
235	P-07-3b-25	25	Pepper.v.1.55.chr07_167081342_167081642	151	GAATGGTCGGTTCCATCATC	60.143	20	CCATATAGCCCGTGAGTGGT	59.836	20	250	33	282	Intergenic
236	P-07-3b-26	26	Pepper.v.1.55.chr07_174997150_174997450	151	TTTGACAAGGTGTTTGGAGTTT	58.65	22	ATCGAAACTGTATGCAGGGG	59.955	20	292	0	291	Intergenic
237	P-07-3b-27	27	Pepper.v.1.55.chr07_181697800_181698100	151	CATCACCATTTGAGCTTGGA	59.648	20	TCTACAGTTGAAAACCCCCG	59.964	20	193	70	262	Intergenic
238	P-07-3b-28	28	Pepper.v.1.55.chr07_194313829_194314129	151	CAGATGGGTATCTGATGCAA	57.049	20	TTAAATCAAGCTGGTGAGTTTTT	57.239	23	209	1	209	Intergenic
239	P-07-3b-29	29	Pepper.v.1.55.chr07_201228664_201228964	151	TCGGGGAAAGAAACAGAGAA	59.784	20	ACGGTTGAAAATGAAGCAGG	60.11	20	226	19	244	Intergenic
240	P-07-3b-30	30	Pepper.v.1.55.chr07_207416540_207416840	151	TCACATCTGGAAGCATCATCA	60.217	21	AACCCTAACAATTTTGGCCC	60.055	20	250	10	259	Intergenic
241	P-07-3b-31	31	Pepper.v.1.55.chr07_214215575_214215875	151	CTGCCTCTTTTGCCATTCAT	60.214	20	CGCACCTTCCTTTATTCACC	59.569	20	208	52	259	Intergenic
242	P-07-3b-32	32	Pepper.v.1.55.chr07_218592537_218592837	151	TGTGAATTTCAAGTACAAAAAGGAA	59.157	25	TTGCATGAGTAAAGTGATTGTGTTT	59.985	25	132	99	230	Intergenic
243	P-07-3b-33	33	Pepper.v.1.55.chr07_223262106_223262406	151	GGCTGACTCCTCGTACTGCT	59.628	20	TGAAAAATGACTCTGTGGTTTGA	59.64	23	151	63	213	Intergenic
244	P-07-3b-34	34	Pepper.v.1.55.chr07_226138558_226138858	151	TGGGAGGAAGTGATCCAAAA	60.43	20	TCATTGACATACTTCACAGCCA	59.199	22	128	51	178	Intergenic
245	P-07-3b-35	35	Pepper.v.1.55.chr07_230019133_230019433	151	CAAGCCTTGGAAAACTCCTG	59.846	20	TGTTTACCTTGTGGGCTGTG	59.609	20	158	41	198	Intergenic
246	P-08-3b-1	1	Pepper.v.1.55.chr08_3913388_3913688	151	TAGGTCCTCGAACCATGAGG	60.065	20	GCATGCACCCCCATATACTC	60.185	20	169	128	296	Intergenic
247	P-08-3b-2	2	Pepper.v.1.55.chr08_10446954_10447254	151	GTTGGCTTGTCTACCTTCGG	59.734	20	CCCCACTAGGTGGGAATACA	59.665	20	158	41	198	Intergenic
248	P-08-3b-3	3	Pepper.v.1.55.chr08_17904982_17905282	151	CCCCACATTTTGGACTAGGA	59.784	20	AACCCAAGTTTTGACGTTCAC	58.994	21	207	86	292	Intergenic
249	P-08-3b-4	4	Pepper.v.1.55.chr08_25065785_25066085	151	GAAATCCCCCAAGTGAATGA	59.727	20	AGGAGAGTCCCATGTACCCC	60.194	20	183	42	224	Intergenic
250	P-08-3b-5	5	Pepper.v.1.55.chr08_35842616_35842916	151	AAGGGTTCACATGCATGAACT	59.468	21	TCAGCTAGTTCCATCAAAACCT	58.009	22	207	17	223	Intergenic
251	P-08-3b-6	6	Pepper.v.1.55.chr08_42920050_42920350	151	TTTCACCAAAGCCAACTCCT	59.711	20	TGGGCAATGTTGCTTATGAA	60.073	20	223	1	223	Intergenic
252	P-08-3b-7	7	Pepper.v.1.55.chr08_49613498_49613798	151	CAAGCCAAGATATTGGAATCA	57.712	21	GGGTTCATACCCAACCTTCA	59.647	20	137	86	222	Intergenic
253	P-08-3b-8	8	Pepper.v.1.55.chr08_57670403_57670703	151	TTCAACGTGTTATTGGTATGTTTTC	59.283	25	AAGGGTAAGACTGCGGACAG	59.353	20	131	71	201	Intergenic
254	P-08-3b-9	9	Pepper.v.1.55.chr08_66289511_66289811	151	TTAAGCGCTGCTGGGAGTAT	60.003	20	CAAAATCTGGTGTCGTAGGG	58.077	20	191	67	257	Intergenic
255	P-08-3b-10	10	Pepper.v.1.55.chr08_73720335_73720635	151	TTTCAAAATTACGAAAACTACCAA	57.168	24	CGATTTTTGAATTTGAATAAGCAT	58.677	24	230	69	298	Intergenic
256	P-08-3b-11	11	Pepper.v.1.55.chr08_80944845_80945145	151	TCCTCTCGATGTCAAGTTGATT	58.792	22	GGAGGCCACAACAATGATTT	59.797	20	103	93	195	Intergenic
257	P-08-3b-12	12	Pepper.v.1.55.chr08_88651898_88652198	151	GATGCAGGAACCGACCATAC	60.348	20	CCAAAACCAAATCCAAGGAA	59.772	20	162	20	181	Intergenic
258	P-08-3b-13	13	Pepper.v.1.55.chr08_96193060_96193360	151	TGACACTGGCAACAAGTCTTT	58.411	21	ATTCGGGTCTAAACCGATCC	60.152	20	291	5	295	Intergenic
259	P-08-3b-14	14	Pepper.v.1.55.chr08_104295957_104296257	151	CACCTGTTAGGAATTGAGGCA	60.118	21	TCAAATCCACCAAGGTCTCC	59.903	20	258	11	268	Intergenic
260	P-08-3b-15	15	Pepper.v.1.55.chr08_113056600_113056900	151	CAAGCAGGATTGCTTGGATT	60.214	20	TTGTTGTAGCTTTGGTCCCC	59.971	20	174	10	183	Intergenic
261	P-08-3b-16	16	Pepper.v.1.55.chr08_118778941_118779241	151	GAAGTGCAACACCTTAACTCAGAA	59.861	24	GGATGCATAGAGTGGAACATCA	59.962	22	104	112	215	Intergenic
262	P-08-3b-17	17	Pepper.v.1.55.chr08_124058062_124058362	151	ACTGCCGTGAGACCATAAGC	60.285	20	TTTGGAACCTACGACCCTTG	59.964	20	121	60	180	CA08g07610	PREDICTED: dentin sialophosphoprotein-like [Solanum tuberosum]
263	P-08-3b-18	18	Pepper.v.1.55.chr08_127817317_127817617	151	GGTCAGGGTTAGGGTTTGGT	60.088	20	CCGACCTCTACACGAGACCT	59.325	20	236	49	284	Intergenic
264	P-08-3b-19	19	Pepper.v.1.55.chr08_132824496_132824796	151	TACGCTCTACCCTTCCCAGA	59.83	20	TCCCCAAAACACATACTCTCAA	59.471	22	192	90	281	Intergenic
265	P-08-3b-20	20	Pepper.v.1.55.chr08_136903914_136904214	151	CCTCCCACCAGCAATAGGTA	59.948	20	ATGGCGTATAGAGGTCGTGG	59.978	20	252	6	257	Intergenic
266	P-08-3b-21	21	Pepper.v.1.55.chr08_140965339_140965639	151	AACAAACGTCCAAATGCCTC	59.978	20	AGTTGGGTGCGATTTTCAAC	59.978	20	138	57	194	Intergenic
267	P-08-3b-22	22	Pepper.v.1.55.chr08_145011515_145011815	151	TGCTATACGCCAACAAGCTG	60.037	20	TTTCTCAATTTACAGGGTTTGTCA	59.913	24	178	122	299	Intergenic
268	P-09-3b-1	1	Pepper.v.1.55.chr09_7777161_7777461	151	ATTTTGGGGTCTTTGGGAAC	60.032	20	GTAGTAGGTGGCGCCAATGT	60.022	20	190	75	264	Intergenic
269	P-09-3b-2	2	Pepper.v.1.55.chr09_19838365_19838665	151	CTATCGCCATGGAGTTGGAT	59.917	20	TCACTATTGGCTTTGTCGCA	60.401	20	193	76	268	Intergenic
270	P-09-3b-3	3	Pepper.v.1.55.chr09_33341084_33341384	151	GCTACACCCTGTTTCAAGGC	59.74	20	TTGCACCACATGACCTTTTT	59.024	20	133	89	221	Intergenic
271	P-09-3b-4	4	Pepper.v.1.55.chr09_44988520_44988820	151	GAAAGGCACGTCTTTTCTCG	59.993	20	GCAGAAGGAGAGGGGAAAAA	60.683	20	203	73	275	Intergenic
272	P-09-3b-5	5	Pepper.v.1.55.chr09_53740950_53741250	151	AAAGCATGTTTCTCACGCCT	59.882	20	CCTGCAACTGATATACAGCCA	58.81	21	277	6	282	Intergenic
273	P-09-3b-6	6	Pepper.v.1.55.chr09_66185939_66186239	151	GCGAACTTAGATCGTTAACACCA	60.533	23	AGTCAGGGGTCTGTCGAAAA	59.697	20	148	124	271	Intergenic
274	P-09-3b-7	7	Pepper.v.1.55.chr09_74437379_74437679	151	TCTTCAAGATTGGCTTAGAAGTGA	59.561	24	CAATGCTACAATCAATGCCG	60.096	20	207	38	244	Intergenic
275	P-09-3b-8	8	Pepper.v.1.55.chr02_51301866_51302166	151	AAAGAATGGATCTTGGGCCT	59.903	20	ACCCCAATAGCTTGAGGGAA	60.817	20	178	1	178	Intergenic
276	P-09-3b-9	9	Pepper.v.1.55.chr09_91690151_91690451	151	GAAGCTGACTAGTTGCCGGA	60.538	20	ACCACCCCCTCTCTTCTTGT	59.968	20	120	73	192	Intergenic
277	P-09-3b-10	10	Pepper.v.1.55.chr09_103084216_103084516	151	AGCACAGGCCTCGTGTAACT	59.937	20	CGGAAGGAGTTTCGAATGAG	59.807	20	166	113	278	Intergenic
278	P-09-3b-11	11	Pepper.v.1.55.chr09_118716549_118716849	151	ATTTGCAACACGCATAACCA	59.999	20	TTTTTGAGTTGCAGCAAAATG	58.992	21	211	40	250	Intergenic
279	P-09-3b-12	12	Pepper.v.1.55.chr09_132684338_132684638	151	GAAGATGCCACCACCACTTT	59.973	20	TGCAAATAATGTTGGAAAGTCA	58.213	22	231	57	287	Intergenic
280	P-09-3b-13	13	Pepper.v.1.55.chr09_144172593_144172893	151	CTGGGGACCCACACTTAGTC	59.425	20	GGAGGCAACCCAAGTTACAA	59.971	20	156	72	227	Intergenic
281	P-09-3b-14	14	Pepper.v.1.55.chr09_151694562_151694862	151	GAAAAGTGTTTGGGTGCGTT	60.015	20	ACTCCCAACTTCTCGAAGCA	59.989	20	186	8	193	Intergenic
282	P-09-3b-15	15	Pepper.v.1.55.chr09_157376188_157376488	151	TGGGTTTTATTTGTTGTGCTTTT	59.809	23	CATGTCCCTAATACTAATGCCATAAT	58.773	26	270	1	270	Intergenic
283	P-09-3b-16	16	Pepper.v.1.55.chr09_168012100_168012400	151	GCCAAACTCTCCAAGTGCTC	59.997	20	AGACTTATCCCTGGGCCAAT	59.789	20	129	53	181	CA09g11060	Os06g0493000 protein
284	P-09-3b-17	17	Pepper.v.1.55.chr09_176581210_176581510	151	TTGGAGCATGAATTTTGTTGA	59.147	21	TCTCAAGCATCGGACCATAA	59.226	20	253	47	299	Intergenic
285	P-09-3b-18	18	Pepper.v.1.55.chr09_185665391_185665691	151	AGGTGGGCTCCTGAAATCTT	60.074	20	GATTGGGTTTGATACCCGC	60.148	19	225	11	235	Intergenic
286	P-09-3b-19	19	Pepper.v.1.55.chr09_195000076_195000376	151	AGAATTAGCATCACCTCCCAA	58.659	21	CCTATCCTAGCCCAGTGCAG	59.853	20	211	0	210	Intergenic
287	P-09-3b-20	20	Pepper.v.1.55.chr09_205445963_205446263	151	TGCTATTTTTGATTACATGGTGC	59.06	23	TACCTCACACACACATGGCA	59.568	20	193	59	251	Intergenic
288	P-09-3b-21	21	Pepper.v.1.55.chr09_217104935_217105235	151	CTTTCTTGAGCTGTCTGGGC	60.134	20	AGATCGCATCTCAAGCCTGT	59.981	20	212	3	214	Intergenic
289	P-09-3b-22	22	Pepper.v.1.55.chr09_227892700_227893000	151	GTGCCAATTATCTTGGGACG	60.331	20	AGCCTTTTCAGGCTCATCAA	59.955	20	291	6	296	Intergenic
290	P-09-3b-23	23	Pepper.v.1.55.chr09_240191118_240191418	151	TAAGTGCTCTTGGAGGAGGC	59.574	20	CAGCTATGTGCGTGGATTTC	59.301	20	185	36	220	Intergenic
291	P-09-3b-24	24	Pepper.v.1.55.chr09_249027344_249027644	151	AAAGCACAGTTCATGGTCCC	59.973	20	ATGGGTGAAACCATAGCACG	60.776	20	196	66	261	Intergenic
292	P-10-3b-1	1	Pepper.v.1.55.chr10_1594458_1594758	151	CCAACCAAACACCAGAAAAGA	59.994	21	CGTTAACTTTGTGCGCTTGA	60.052	20	164	23	186	Intergenic
293	P-10-3b-2	2	Pepper.v.1.55.chr10_8626157_8626457	151	ATTGTTCTTGTTTGGCCGAG	60.11	20	TCCGGGAAATCTTTTCCTTT	59.882	20	258	16	273	Intergenic
294	P-10-3b-3	3	Pepper.v.1.55.chr10_15513564_15513864	151	TCATTTCCGTTGCATTTTCA	60.051	20	TCCCCACAAAAGGACTCAAA	60.465	20	221	74	294	Intergenic
295	P-10-3b-4	4	Pepper.v.1.55.chr10_22124557_22124857	151	AACTCCTAAGTCGAAGACTCAAAAA	59.089	25	AAAGAGAAACAAAGGATAGAGGG	57.223	23	212	20	231	Intergenic
296	P-10-3b-5	5	Pepper.v.1.55.chr10_29543251_29543551	151	TTTTCTCCGTCACAAAATAATTGA	59.885	24	TGCATGTTTAAAAGATCAAGAGAT	57.195	24	210	80	289	Intergenic
297	P-10-3b-6	6	Pepper.v.1.55.chr10_34344369_34344669	151	TTTTGGAGAATGTTGTAAAGGC	58.299	22	TGTTATCGACAAGAGATTGAGAATG	59.68	25	261	29	289	Intergenic
298	P-10-3b-7	7	Pepper.v.1.55.chr10_43245610_43245910	151	CCGAAACAACAATCTTAAGGAAA	59.544	23	CACCCCTTGTTTCTAGTTCAACA	60.422	23	193	105	297	Intergenic
299	P-10-3b-8	8	Pepper.v.1.55.chr10_51532829_51533129	151	GCCCAAGACTCTAGCTTTTCTT	58.369	22	CCTGCTAACATGTTTGGGAAA	59.982	21	156	105	260	Intergenic
300	P-10-3b-9	9	Pepper.v.1.55.chr10_59184449_59184749	151	TGTGCGCTTGAGAGCAATAA	60.687	20	TTAGCTTTTCAAACCTGGGC	59.338	20	148	123	270	Intergenic
301	P-10-3b-10	10	Pepper.v.1.55.chr10_68002707_68003007	151	ATTTGCCCAAGAAAGTGGGT	60.723	20	CGTTTTACACGAAATTTGAGG	57.388	21	160	61	220	Intergenic
302	P-10-3b-11	11	Pepper.v.1.55.chr10_75538967_75539267	151	CAGAATCCATAAAGAGATGGGG	59.793	22	GGAGCTGGTCTCTATTTTGGC	60.222	21	158	82	239	Intergenic
303	P-10-3b-12	12	Pepper.v.1.55.chr10_83426603_83426903	151	AGATGGTGCTCCCACAGAAT	59.535	20	GGGTTTTCTGCTTTTCCTATTG	59.163	22	174	120	293	Intergenic
304	P-10-3b-13	13	Pepper.v.1.55.chr10_95958427_95958727	151	GCATGGAGTACTGAATAAAGAGAATG	59.622	26	CACGGTATTAACACCCTTCCA	59.733	21	256	14	269	Intergenic
305	P-10-3b-14	14	Pepper.v.1.55.chr10_102749885_102750185	151	CGAAGAACAGTTTCAAAACCAA	59.286	22	GGGCCAATTAGAAGGTGACA	59.933	20	178	49	226	Intergenic
306	P-10-3b-15	15	Pepper.v.1.55.chr10_109319600_109319900	151	TGGCAGACTTATACCCTCCAA	59.578	21	TGACCTAGAAACTCACCGCA	59.44	20	218	69	286	Intergenic
307	P-10-3b-16	16	Pepper.v.1.55.chr10_117897045_117897345	151	CCCCAATTGGAGTCACAAAA	60.724	20	ACCTCATCTCAAAGCTGCGT	60.02	20	125	119	243	Intergenic
308	P-10-3b-17	17	Pepper.v.1.55.chr10_127349735_127350035	151	TGGAGTCCCAAGTTTTAGCC	59.17	20	GACACAAATGGGAAAAAGCAA	59.967	21	144	55	198	Intergenic
309	P-10-3b-18	18	Pepper.v.1.55.chr10_135210086_135210386	151	ATGGATTCTGCTTGCTGCTT	59.985	20	TGCGTACACTTTACCCTCCC	59.993	20	121	92	212	Intergenic
310	P-10-3b-19	19	Pepper.v.1.55.chr10_142573392_142573692	151	GAATACCTTCATGACTCGATAGCA	59.656	24	TGCATTGCAAGTGTTTGACA	59.877	20	120	101	220	Intergenic
311	P-10-3b-20	20	Pepper.v.1.55.chr10_150583884_150584184	151	TTCCTCTTCTTTGTCGGGAA	59.784	20	CAGTGGTACAAGGGGAGGAA	59.959	20	238	20	257	Intergenic
312	P-10-3b-21	21	Pepper.v.1.55.chr10_160802675_160802975	151	TTGAAACCCTAGCTCCCCTT	60.068	20	TATGAATCGTGGGGGTCAGT	60.195	20	220	77	296	Intergenic
313	P-10-3b-22	22	Pepper.v.1.55.chr10_168564160_168564460	151	TGGATGGGGAAAATAACCAA	59.988	20	CAAATAAATTCCCCACACGG	60.046	20	196	11	206	Intergenic
314	P-10-3b-23	23	Pepper.v.1.55.chr10_175809136_175809436	151	AAAGTGGTCTGCATGGGTCT	59.579	20	TCATGCTATGATGGCTGAGG	59.781	20	150	47	196	Intergenic
315	P-10-3b-24	24	Pepper.v.1.55.chr10_181978879_181979179	151	GTTGTTAGGGCTGGTGCTTC	59.74	20	TGCTAATAAACCAACGGGTGA	60.362	21	153	63	215	CA10g11570	SLT1 protein
316	P-10-3b-25	25	Pepper.v.1.55.chr10_187107969_187108269	151	ATCGCGGGGAGGTAATAGTT	59.82	20	AATTCTTATGGCCAAACATGC	58.959	21	166	28	193	Intergenic
317	P-10-3b-26	26	Pepper.v.1.55.chr10_192710864_192711164	151	TTGAAAGACCAAAAGCTTCCTC	59.871	22	TTATAATCGCGTGAAGTGCG	59.864	20	224	21	244	Intergenic
318	P-10-3b-27	27	Pepper.v.1.55.chr10_200370539_200370839	151	GCACAAGTAAATGCCCGAAT	59.967	20	CATCAAGTTGCTCAGAGTTATGAAA	59.841	25	177	115	291	Intergenic
319	P-10-3b-28	28	Pepper.v.1.55.chr10_205528921_205529221	151	GCCTGACTTGGTCACTTGTTC	59.76	21	TGGTTCATTGAAGCTTTGGA	59.247	20	224	17	240	Intergenic
320	P-10-3b-29	29	Pepper.v.1.55.chr10_210738146_210738446	151	TTCTTCCTGCTCGTCTACGC	60.678	20	TGTGTAAAAAGGGATTCGGG	59.795	20	244	39	282	Intergenic
321	P-10-3b-30	30	Pepper.v.1.55.chr10_218045561_218045861	151	ACCGAACACCGAATGAAAAG	59.971	20	AGTCCCTCTATCCCTCCGAA	60.03	20	158	125	282	Intergenic
322	P-10-3b-31	31	Pepper.v.1.55.chr10_224057295_224057595	151	TGAACGGGCTCATATTCACC	60.864	20	TGAACGATTGTAACATCTCGAA	58.294	22	181	5	185	Intergenic
323	P-10-3b-32	32	Pepper.v.1.55.chr10_228850783_228851083	151	TCATGGACCCCATCTTATTCA	60.14	21	CTACACCACAGCCCATGTTG	60.025	20	142	88	229	Intergenic
324	P-10-3b-33	33	Pepper.v.1.55.chr10_233172032_233172332	151	CTAATGTTGCGCCTGTAGCA	60.037	20	GTTTCCCGCTTTCTCCTACC	60.074	20	180	115	294	CA10g22290	Detected protein of unknown function
325	P-11-3b-1	1	Pepper.v.1.55.chr11_3810854_3811154	151	CTCACATGCACCTTCACGTT	59.751	20	ATGGACTTGGGGGATCTTTC	60.133	20	102	128	229	Intergenic
326	P-11-3b-2	2	Pepper.v.1.55.chr11_10162869_10163169	151	TAGTCCAAACCCCTTGATGG	59.784	20	CGGATTTTTGAGAGAATCCTTG	60.068	22	129	97	225	Intergenic
327	P-11-3b-3	3	Pepper.v.1.55.chr11_16634106_16634406	151	CCACTTTGGTTCTCTATTTTCCA	59.527	23	CCCACTTAAGATTATGGATGCAA	60.207	23	237	59	295	Intergenic
328	P-11-3b-4	4	Pepper.v.1.55.chr11_25113430_25113730	151	TGATGGTGATGGAGATGGTG	60.339	20	CAAACCCATCATTCAGTCCA	59.343	20	186	78	263	Intergenic
329	P-11-3b-5	5	Pepper.v.1.55.chr11_33228328_33228628	151	AGGTTGAAAGGGATCCTTGG	60.298	20	CGCTATGTCGCTCAATGTGT	59.895	20	274	3	276	Intergenic
330	P-11-3b-6	6	Pepper.v.1.55.chr11_41227753_41228053	151	TCCGAAACTCATCTCTTGGG	60.187	20	CCGAAGTCCTTTAGCAGCAC	60.015	20	106	115	220	Intergenic
331	P-11-3b-7	7	Pepper.v.1.55.chr11_49455546_49455846	151	TGCTGTGATTTTCACTTTTTCA	58.464	22	AAATGGAGAGAGTAGAAACTGCCT	59.03	24	152	100	251	Intergenic
332	P-11-3b-8	8	Pepper.v.1.55.chr11_54700918_54701218	151	TGCGTACATCTTACCCTCCC	59.955	20	TGAATGACTCACATGGCTTGA	60.256	21	109	98	206	Intergenic
333	P-11-3b-9	9	Pepper.v.1.55.chr11_60755952_60756252	151	TGCAACCGATGTGGTATGTT	59.847	20	TTGATTTTGTTGGTGGGGTT	60.066	20	255	20	274	Intergenic
334	P-11-3b-10	10	Pepper.v.1.55.chr11_66463002_66463302	151	CCAACATAAGATTCACCGTTAGG	59.78	23	TGCAACATGAATACCAACAGG	59.454	21	242	45	286	Intergenic
335	P-11-3b-11	11	Pepper.v.1.55.chr11_73903918_73904218	151	TGGTACATTTGGATACAATGCC	59.592	22	GCACCCGAGGTACAAAAGAA	60.11	20	121	83	203	Intergenic
336	P-11-3b-12	12	Pepper.v.1.55.chr11_80633070_80633370	151	TGGTACCTTTCTTTGCAGCC	60.249	20	TTCCATCAGCTAAATTGGCA	59.257	20	272	15	286	Intergenic
337	P-11-3b-13	13	Pepper.v.1.55.chr11_86306339_86306639	151	GGGGGCTGAAATGAACAATA	59.762	20	ACAAACTTTCGTCGGTACGC	60.176	20	155	120	274	Intergenic
338	P-11-3b-14	14	Pepper.v.1.55.chr11_93865738_93866038	151	TCCTCACCATCAACACAAAAA	59.01	21	CATGGGTCGGTAAGTTGACA	59.415	20	149	76	224	Intergenic
339	P-11-3b-15	15	Pepper.v.1.55.chr11_99465665_99465965	151	TGAACTGAGCACCCCTATCC	60.073	20	ACGCCATCATGATTCCATTT	60.163	20	170	103	272	Intergenic
340	P-11-3b-16	16	Pepper.v.1.55.chr11_107147589_107147889	151	GTGTTACGGATGTTTTGGGG	60.088	20	TCAAACCTGGTCTCAGGTCC	60.088	20	158	101	258	Intergenic
341	P-11-3b-17	17	Pepper.v.1.55.chr11_114702147_114702447	151	TTACAGTAGCTTCTCCGCCG	60.534	20	CAAATCGAACTAAATCGAGAAGAA	58.986	24	155	59	213	Intergenic
342	P-11-3b-18	18	Pepper.v.1.55.chr11_119906829_119907129	151	GCTTCTTTGGTGAATGGTGAG	59.726	21	CGCTTCAATGTAGGACTTCAAA	59.402	22	129	51	179	Intergenic
343	P-11-3b-19	19	Pepper.v.1.55.chr11_125619443_125619743	151	GGTGGAGTGGGATGAAGAGA	60.048	20	AGCGACGAGTACGAGGAAAA	60.015	20	177	60	236	Intergenic
344	P-11-3b-20	20	Pepper.v.1.55.chr11_131729475_131729775	151	CATGGGGAAACACAATGTCA	60.216	20	TGGGTTCCTTCTACCCTTTG	59.024	20	157	71	227	Intergenic
345	P-11-3b-21	21	Pepper.v.1.55.chr11_138847396_138847696	151	TCTCATGTGAGTCTTTCGCATT	59.882	22	GCTCGAACTACTCACGTTGTTG	59.98	22	194	103	296	Intergenic
346	P-11-3b-22	22	Pepper.v.1.55.chr11_144415425_144415725	151	AGGAGTAGTGAGGAGCACGC	59.628	20	TAATACCAGCCAAACCAGCC	59.96	20	246	11	256	Intergenic
347	P-11-3b-23	23	Pepper.v.1.55.chr11_149961451_149961751	151	CTGCAGTTGCCAAAGAATTG	59.464	20	TCAGACGGATGAGTGGAACA	60.246	20	148	29	176	CA11g10780	Nucleolar complex protein 2 isoform 2 [Theobroma cacao]
348	P-11-3b-24	24	Pepper.v.1.55.chr11_156252242_156252542	151	AAGTAGGGAGGGCATCCAAC	60.328	20	TCCACGCTTAACCAGAGGTC	60.255	20	186	68	253	Intergenic
349	P-11-3b-25	25	Pepper.v.1.55.chr11_162498557_162498857	151	AAGTGCATGGGTGATCCTTC	59.934	20	ACTGAAGCCACGTCCTTTGT	59.769	20	133	82	214	Intergenic
350	P-11-3b-26	26	Pepper.v.1.55.chr11_168279098_168279398	151	GGAATTCAGAGTTTTCTAGGGC	58.408	22	TCTCAAAAGGTGAGGACCAA	58.258	20	205	60	264	Intergenic
351	P-11-3b-27	27	Pepper.v.1.55.chr11_175596567_175596867	151	CAGGTTGAAGAGGTTTGGGA	60.081	20	TACAACGGGCCTCAACTTTC	60.11	20	133	59	191	Intergenic
352	P-11-3b-28	28	Pepper.v.1.55.chr11_183017943_183018243	151	AGAAGGCTGAGAGGGGATCT	59.396	20	TAGGCCGCTGTAAACTGCTT	60.039	20	139	85	223	Intergenic
353	P-11-3b-29	29	Pepper.v.1.55.chr11_187848947_187849247	151	ATGTCTTCGTGTTGGGGAAG	59.966	20	GATGGTTGTGCGATCACTTG	60.12	20	193	19	211	Intergenic
354	P-11-3b-30	30	Pepper.v.1.55.chr11_194955478_194955778	151	AAGTCAAAACATATGGGCACAA	59.384	22	ACATGGATTGAGGGCTTGAC	59.934	20	162	44	205	Intergenic
355	P-11-3b-31	31	Pepper.v.1.55.chr11_201275548_201275848	151	CGCCATGCTTATGAATGAGA	59.792	20	GGGAGGCATGTTCTGAAAAA	60.051	20	145	34	178	Intergenic
356	P-11-3b-32	32	Pepper.v.1.55.chr11_209410631_209410931	151	GCCAAAGACAGAGGAAGCAC	59.997	20	GGAACAGCTTGAACAGTCCAC	59.76	21	217	39	255	Intergenic
357	P-11-3b-33	33	Pepper.v.1.55.chr11_214949380_214949680	151	TGGTTTAGTATTGTGGCCATGT	59.271	22	GGGTATTCATAACCCCCAGG	60.258	20	191	109	299	Intergenic
358	P-11-3b-34	34	Pepper.v.1.55.chr11_219890224_219890524	151	GCAGATTCTTTTTCCAAATCAAA	59.616	23	GAGAGAAAACAAAGTGGAAAGAAAA	59.388	25	201	19	219	Intergenic
359	P-11-3b-35	35	Pepper.v.1.55.chr11_224282352_224282652	151	TGCTTCTTCACCGGCTTTAT	59.845	20	TCCCGCGGTACTTAAAGGAT	60.811	20	187	59	245	Intergenic
360	P-11-3b-36	36	Pepper.v.1.55.chr11_230879959_230880259	151	GTGATTCGAGAACAGGGCAT	60.081	20	TCATGAAATTATGCATATCAGCC	58.975	23	127	51	177	Intergenic
361	P-11-3b-37	37	Pepper.v.1.55.chr11_238054500_238054800	151	CGAGAGCGAGGAAGAAACAC	60.134	20	TCGTGTGGTACGAAAGAGAGAA	59.914	22	135	65	199	Intergenic
362	P-11-3b-38	38	Pepper.v.1.55.chr11_243884399_243884699	151	CAACGGTCTTAGGGCCAATA	59.953	20	CAGTGCCTAGCACGACTCAA	60.199	20	255	10	264	Intergenic
363	P-11-3b-39	39	Pepper.v.1.55.chr11_248345640_248345940	151	TGGCGAAAGTTTTAGCGTTT	59.89	20	TAAAGTGGGGAGAGGGGTTC	60.298	20	192	100	291	Intergenic
364	P-11-3b-40	40	Pepper.v.1.55.chr11_253418642_253418942	151	CCGGATACATTATTGAGGATCG	60.528	22	CACTGATGTATTTGATTGAAAATATGC	60.048	27	205	3	207	Intergenic
365	P-12-3b-1	1	Pepper.v.1.55.chr12_2216612_2216912	151	GCGGATTTTACCTTCAATCG	59.547	20	GGTGCATTTTGATGCACATT	59.405	20	249	44	292	CA12g00830	PREDICTED: homeobox-leucine zipper protein HDG8-like [Solanum lycopersicum]
366	P-12-3b-2	2	Pepper.v.1.55.chr12_7327462_7327762	151	ACCAAGCCATGGTGGAATTA	60.192	20	TCGTGGTATTTATCTGTCCGAA	59.474	22	114	113	226	Intergenic
367	P-12-3b-3	3	Pepper.v.1.55.chr12_11648598_11648898	151	TTGACACACTAAATCAAACACTGC	59.246	24	GACTCAATGTCGGGACGAAT	59.934	20	206	95	300	Intergenic
368	P-12-3b-4	4	Pepper.v.1.55.chr12_16807502_16807802	151	TCATGATCAAGCTTTAAGCCC	59.31	21	CTGGGAATGCCAGAATTTGT	59.933	20	178	97	274	Intergenic
369	P-12-3b-5	5	Pepper.v.1.55.chr12_23355879_23356179	151	CCTCGGGTACAGTGAGAGGA	60.252	20	TTTGCAATATTTTCGGGTACAA	59.386	22	234	7	240	Intergenic
370	P-12-3b-6	6	Pepper.v.1.55.chr12_32951756_32952056	151	AGGGTGTGCCTGATTTTCTC	59.141	20	GCGTTTAGTGGTGGCAGAAT	60.14	20	179	108	286	Intergenic
371	P-12-3b-7	7	Pepper.v.1.55.chr12_39962787_39963087	151	GTTGGAATCGGATGGTTCAT	59.611	20	TGGGTCACATGCTTGTCTTT	59.139	20	226	71	296	Intergenic
372	P-12-3b-8	8	Pepper.v.1.55.chr12_46546913_46547213	151	ACTCAACTCCCTCCCTCCAT	59.929	20	GGAGATGTGGGTTAGGTTAAACA	59.295	23	113	65	177	Intergenic
373	P-12-3b-9	9	Pepper.v.1.55.chr12_51286908_51287208	151	GTTTCCCTTTCAGGAGTCCC	59.912	20	TTTGAAGTCCAGAAATGCCT	57.393	20	241	49	289	Intergenic
374	P-12-3b-10	10	Pepper.v.1.55.chr12_58118196_58118496	151	GAATGTGTGCAGGTGCATGT	60.614	20	TTGTCAAGGCTTTCCGAGAT	59.813	20	234	63	296	Intergenic
375	P-12-3b-11	11	Pepper.v.1.55.chr12_64481482_64481782	151	GGACCAAAATCTATCTCAGTCAAA	58.694	24	TGGTGATGGCATGCATAGAT	59.914	20	207	65	271	Intergenic
376	P-12-3b-12	12	Pepper.v.1.55.chr12_71914371_71914671	151	TAGTACCCCAGACCACTGGC	59.989	20	GGGTTGGTCGTATGCTGACT	59.997	20	274	9	282	Intergenic
377	P-12-3b-13	13	Pepper.v.1.55.chr12_79172006_79172306	151	GCTTTCAAGGATTGTCAGGC	59.82	20	TGTAGAGGCCCCAAAAGAGA	59.807	20	238	53	290	Intergenic
378	P-12-3b-14	14	Pepper.v.1.55.chr12_85352896_85353196	151	AGTGTTGTAAACCACCAGTGTG	57.57	22	TGGGATAAGCTAAAAACACCAA	58.674	22	224	27	250	Intergenic
379	P-12-3b-15	15	Pepper.v.1.55.chr12_93403036_93403336	151	GTTTGGACGAATTTTGGGTG	60.206	20	TCATGCAATTTGGATATCGG	59.333	20	143	99	241	Intergenic
380	P-12-3b-16	16	Pepper.v.1.55.chr12_101777382_101777682	151	TAGAGCAGCGTGAAGGTCAA	59.74	20	AGACTAGGCACCCTATGCCA	59.717	20	171	61	231	Intergenic
381	P-12-3b-17	17	Pepper.v.1.55.chr12_107586281_107586581	151	CACGTTCAGATGTTGAAAAACAA	60.061	23	CCCCATTTTGTGGGAATACA	60.418	20	205	95	299	Intergenic
382	P-12-3b-18	18	Pepper.v.1.55.chr12_116651189_116651489	151	TGATCAACAATCGATAACGC	57.158	20	TCAAATCATTTTCATACCTTAATTCAT	58.461	27	161	80	240	Intergenic
383	P-12-3b-19	19	Pepper.v.1.55.chr12_126732532_126732832	151	GGTGAAGAACACCAAGAACACA	60.051	22	TTGGTGGCTTAAATTGTTGATG	59.868	22	172	53	224	Intergenic
384	P-12-3b-20	20	Pepper.v.1.55.chr12_137485078_137485378	151	CACCCAATGTCACAAACACC	59.701	20	TGTGGTATTGATGGTCGTGG	60.24	20	139	51	189	Intergenic
385	P-12-3b-21	21	Pepper.v.1.55.chr12_146464325_146464625	151	TTGTTCAGCAAATTGGGTTG	59.561	20	CCAGTGTTAGTACCCATGGCA	60.812	21	181	112	292	Intergenic
386	P-12-3b-22	22	Pepper.v.1.55.chr12_154484182_154484482	151	TGACTAAGCCTCCTTGGCAC	60.397	20	TCCTCGTTGGACATTGTGAA	60.088	20	264	17	280	Intergenic
387	P-12-3b-23	23	Pepper.v.1.55.chr12_162031758_162032058	151	TCAACTTGAGAAGCCACCAA	59.415	20	CGACGATCTGCAATTCATAGA	58.883	21	217	78	294	Intergenic
388	P-12-3b-24	24	Pepper.v.1.55.chr12_169839424_169839724	151	TCCCATATCTAGCACAATGCC	59.937	21	TTGGGGTTTAGATGGGTGAA	60.162	20	156	23	178	Intergenic
389	P-12-3b-25	25	Pepper.v.1.55.chr12_176721056_176721356	151	TGATAGGGTCCAAGCCAAAC	59.933	20	CCATGCAGTAGGTTGATGTATG	58.054	22	252	49	300	Intergenic
390	P-12-3b-26	26	Pepper.v.1.55.chr12_183689508_183689808	151	CCGGGGCTCTATATGAAACA	59.916	20	CTTCACCAAGTAGGGTTCGG	59.587	20	103	82	184	Intergenic
391	P-12-3b-27	27	Pepper.v.1.55.chr12_189945732_189946032	151	ATCGAGTCCTGGGGGTATTC	60.154	20	GGATTCCGCTAACTGATGGA	60.036	20	195	51	245	Intergenic
392	P-12-3b-28	28	Pepper.v.1.55.chr12_196641277_196641577	151	TCAAAGGAATCCACAACACAA	59.01	21	AAAGCAACGTTTTCCACTCC	59.218	20	154	22	175	Intergenic
393	P-12-3b-29	29	Pepper.v.1.55.chr12_202952408_202952708	151	CATTCTGGCTCTCTTTGCCT	59.574	20	TCTGGTGCTTGAGTGTCAGG	60.022	20	148	104	251	Intergenic
394	P-12-3b-30	30	Pepper.v.1.55.chr12_209589570_209589870	151	TGACAGTTTCTTATCTATGCAAAACA	59.311	26	TGGCATGTTGAAACCACTCT	59.139	20	236	62	297	Intergenic
395	P-12-3b-31	31	Pepper.v.1.55.chr12_215967175_215967475	151	GACAATTTTCTTCTTTCCGCC	60.068	21	AGACACTCCGTTCCTTGCTC	59.455	20	112	126	237	CA12g16530	Two pore channel 1
396	P-12-3b-32	32	Pepper.v.1.55.chr12_220026399_220026699	151	CCCAACAATTCACTTATTCTGAAA	59.432	24	AACTTTGTTCACATGCCATCC	59.851	21	154	120	273	Intergenic
397	P-12-3b-33	33	Pepper.v.1.55.chr12_226176958_226177258	151	CCTTAAATTGTAAAGTGTCGTTGC	59.19	24	GAAGATCATTCATTTTGAAACGG	59.836	23	195	48	242	Intergenic
398	P-12-3b-34	34	Pepper.v.1.55.chr12_231802969_231803269	151	GAGTGCAGTCAATGGGATGA	59.637	20	TCGATCGATCAACATCATAATTTC	60.175	24	179	67	245	Intergenic
399	P-01-4b-1	1	Pepper.v.1.55.chr01_51497_51797	151	AAAAGCCGACCAATAAACTCC	59.493	21	GACAAAATAGTAATATCAATGGTCACA	57.683	27	178	18	195	Intergenic
400	P-01-4b-2	2	Pepper.v.1.55.chr01_3475099_3475399	151	TTGGCGCTTGAATCCTTTAG	60.335	20	CACCAAAATCTCGTTGGTGTT	59.883	21	245	27	271	Intergenic
401	P-01-4b-3	3	Pepper.v.1.55.chr01_10837987_10838287	151	CCTGTATGGTGAACCCACCT	59.697	20	TCGTCAATGGCATGAACAGT	60.12	20	174	44	217	Intergenic
402	P-01-4b-4	4	Pepper.v.1.55.chr01_22336203_22336503	151	TGGGGGTAACTCCTAGTGAGAG	59.633	22	TGGTTTCCCCCAGCTCTAAT	60.817	20	177	10	186	Intergenic
403	P-01-4b-5	5	Pepper.v.1.55.chr01_32567367_32567667	151	TTCAATGTGAGAAATGATAGTTAATCC	58.959	27	TCATGCACATGCATTCAAAA	59.648	20	189	75	263	Intergenic
404	P-01-4b-6	6	Pepper.v.1.55.chr01_41896213_41896513	151	TTCTGGGAAAAAGGATTACTGA	57.863	22	AGGCCACATATATAAGTTTCCAAT	57.246	24	238	27	264	Intergenic
405	P-01-4b-7	7	Pepper.v.1.55.chr01_52862884_52863184	151	ACCCTAATGGGTGAGTCCAT	58.173	20	CATAGCACGAGTGAAGCCAA	60.011	20	151	42	192	Intergenic
406	P-01-4b-8	8	Pepper.v.1.55.chr01_64671062_64671362	151	GGGAATCAGGTGTGCGTAGT	59.997	20	TGTTAGTTCGCATGACAGTTTG	58.895	22	123	88	210	Intergenic
407	P-01-4b-9	9	Pepper.v.1.55.chr01_74261640_74261940	151	TCCCTAAGATTGGGAGGAGC	60.537	20	TTGTAAGGGCTTGCGAGTCT	60.015	20	183	50	232	Intergenic
408	P-01-4b-10	10	Pepper.v.1.55.chr01_83769946_83770246	151	CAACCCTTCCACAAAGAGGA	60.081	20	TTGCTAATTCCGAAGCCTTG	60.335	20	170	115	284	Intergenic
409	P-01-4b-11	11	Pepper.v.1.55.chr01_92398711_92399011	151	TGTGTAGCTCGTCGTGGAAG	60.049	20	TTTGAGGAATGGACAAAGCC	60.051	20	165	45	209	Intergenic
410	P-01-4b-12	12	Pepper.v.1.55.chr01_103223525_103223825	151	TGAGGCAAAATGTGAATGGA	60.049	20	ATGTAGAATCATGGCACCGC	60.895	20	206	21	226	Intergenic
411	P-01-4b-13	13	Pepper.v.1.55.chr01_112900574_112900874	151	TCCTATGAGTGCCAATTTTGAA	59.586	22	GGCATCATCAACCAACAAAA	59.375	20	195	84	278	Intergenic
412	P-01-4b-14	14	Pepper.v.1.55.chr01_120758829_120759129	151	AACATAACATGGCTCCAGGC	59.962	20	CCATGAAATCCCCATGTATGT	59.377	21	190	67	256	Intergenic
413	P-01-4b-15	15	Pepper.v.1.55.chr01_136116446_136116746	151	TTTGAGCATGAACTGAGTACCAA	59.799	23	TGTTCCTATGCTCCCATTCA	59.075	20	140	100	239	Intergenic
414	P-01-4b-16	16	Pepper.v.1.55.chr01_149499244_149499544	151	TCCTAAAGGTTCGGGGCTAT	59.924	20	ACGCATCGATTGACTAAGGG	60.096	20	180	35	214	Intergenic
415	P-01-4b-17	17	Pepper.v.1.55.chr01_1467521_1467821	151	CAATCTCCAACAACCAAGCC	60.495	20	TGAACACCCAATGGCATCTA	59.924	20	134	60	193	Intergenic
416	P-01-4b-18	18	Pepper.v.1.55.chr01_10120336_10120636	151	CAGCTGAAAACCTAAAATTAAAAATTG	59.88	27	AGAGCATGTTTGGATGTGCTT	59.755	21	198	32	229	Intergenic
417	P-01-4b-19	19	Pepper.v.1.55.chr01_19864480_19864780	151	TGAGGAAGTAGTAATGCACGACA	59.821	23	TCAAACCCCACCTTGCTAAC	59.971	20	271	4	274	Intergenic
418	P-01-4b-20	20	Pepper.v.1.55.chr01_30369204_30369504	151	CAAACAAGGCTCTGTCACGA	60.025	20	GAAGCAGTGAGGCTCGGTAG	60.156	20	172	99	270	Intergenic
419	P-01-4b-21	21	Pepper.v.1.55.chr01_40931627_40931927	151	GAAAAGATGAAAAGGGAGGTTTG	60.32	23	TCTCTCCACCACTTCCATCC	60.048	20	166	81	246	Intergenic
420	P-01-4b-22	22	Pepper.v.1.55.chr01_51579540_51579840	151	CCATGGCCTATTGCTCGTAG	60.617	20	TAGCCAGGGTTAGCTGAGGA	59.971	20	193	40	232	Intergenic
421	P-01-4b-23	23	Pepper.v.1.55.chr01_63586604_63586904	151	TCAAAGATGAAATTTTTGCGG	60.061	21	CGCTTGCAACAATGGAATTT	60.999	20	148	75	222	Intergenic
422	P-01-4b-24	24	Pepper.v.1.55.chr01_73459702_73460002	151	AGGGATTTGGAGCTTATCCA	58.597	20	TGACACTTATGCAGCCCAAC	59.722	20	198	43	240	Intergenic
423	P-01-4b-25	25	Pepper.v.1.55.chr01_83496411_83496711	151	TTTGAGGCATTACAAAGGGG	59.931	20	GTGGCTCCTGGATGGATAGA	60.034	20	135	41	175	Intergenic
424	P-01-4b-26	26	Pepper.v.1.55.chr01_92074978_92075278	151	TGATGATAAACGAAGGCTTGTG	60.131	22	ATCGAGAAATTGACATGGGC	59.9	20	124	126	249	Intergenic
425	P-01-4b-27	27	Pepper.v.1.55.chr01_102704785_102705085	151	TGGGTGCAAATTCCTCTACC	59.933	20	GGTTTTGGGATTTGATTTGG	59.111	20	137	102	238	Intergenic
426	P-01-4b-28	28	Pepper.v.1.55.chr01_111870644_111870944	151	TGTCTACAAGGCAAAAGCCA	59.464	20	GCTAAATAAGGAGCGGGACC	60.061	20	109	108	216	Intergenic
427	P-01-4b-29	29	Pepper.v.1.55.chr01_120208432_120208732	151	ATGGGCCCAGAGTGTGTTAG	59.989	20	GTGGGGTACAAGGGAATCCT	60.052	20	127	119	245	Intergenic
428	P-01-4b-30	30	Pepper.v.1.55.chr01_130549171_130549471	151	TCGGCAACAAGGATAAACATC	59.952	21	GGTGAGCCCTTTTTGAATGA	60.051	20	206	33	238	Intergenic
429	P-01-4b-31	31	Pepper.v.1.55.chr01_148850926_148851226	151	GTTATGAGGGCACATGGGTT	59.676	20	CAACGAAATCAAGATATGGCA	58.639	21	112	118	229	Intergenic
430	P-01-4b-32	32	Pepper.v.1.55.chr01_160465131_160465431	151	GCCCCAAGAAAATTTTGAGT	58.162	20	TCAAACTCCCAACTGCACTG	59.873	20	199	7	205	Intergenic
431	P-01-4b-33	33	Pepper.v.1.55.chr01_168147266_168147566	151	AGGCACAACTGTTCACCTCC	60.159	20	TCTGTTGTCCAACTCAGTGTAAAAA	60.115	25	167	80	246	Intergenic
432	P-01-4b-34	34	Pepper.v.1.55.chr01_177020521_177020821	151	TGGAGGGGTTGATAAGTCAAA	59.415	21	TTTGTGCAACTATACTCATTCATTCA	59.962	26	114	73	186	Intergenic
433	P-01-4b-35	35	Pepper.v.1.55.chr01_185321292_185321592	151	CCTCTGGAATTGCCGAGTAT	59.15	20	TACCCGGTTTGAATTTGGAG	59.795	20	100	93	192	Intergenic
434	P-01-4b-36	36	Pepper.v.1.55.chr01_193580288_193580588	151	CTGGTGAGAGGTGGCATGTA	59.701	20	CAAGTCACACAGATGCGGTT	59.751	20	152	87	238	Intergenic
435	P-01-4b-37	37	Pepper.v.1.55.chr01_204508516_204508816	151	AAACCAGTTATGCTTCTCTTTTCC	59.263	24	GATTTCAAGGTGATTATTGAGCA	58.262	23	233	64	296	Intergenic
436	P-01-4b-38	38	Pepper.v.1.55.chr01_214993789_214994089	151	TTCTTGACCGTCTCCCTGTC	60.238	20	GGATGGTCCCGATAGAGTTG	59.361	20	173	78	250	Intergenic
437	P-01-4b-39	39	Pepper.v.1.55.chr01_225773882_225774182	151	GGGGAAGGTTTCCATTGTTT	60.032	20	AGAGTGGCCATAGACATGGG	59.95	20	232	47	278	Intergenic
438	P-01-4b-40	40	Pepper.v.1.55.chr01_236358351_236358651	151	CTTGGAGTTGTTTGCTGTGG	59.335	20	GCAGTTCAAGCCACCTCTTC	59.997	20	145	93	237	Intergenic
439	P-01-4b-41	41	Pepper.v.1.55.chr01_250092632_250092932	151	ACCTCAAAGTTTGGGACGTG	60.005	20	TCCCACTTCCACTCAACCTC	60.088	20	213	53	265	Intergenic
440	P-01-4b-42	42	Pepper.v.1.55.chr01_258621573_258621873	151	TGGTGGAGGAATCACCATTT	60.173	20	TTCTCATTTGTCCTGGCCTT	59.67	20	142	46	187	Intergenic
441	P-01-4b-43	43	Pepper.v.1.55.chr01_269617222_269617522	151	GAGGCACGTGCGATTAAACT	60.278	20	GAACAATTTGGAGCGCCTTA	60.209	20	197	75	271	Intergenic
442	P-02-4b-1	1	Pepper.v.1.55.chr02_5776712_5777012	151	TTGGTCAATGTCACCAATCC	59.193	20	GGGCACAAAGACAACAATGA	59.547	20	133	57	189	Intergenic
443	P-02-4b-2	2	Pepper.v.1.55.chr02_15046604_15046904	151	CGTCCTGATGTGGGACCTAT	59.803	20	TCGTGGAAATATTTGGGGAA	60.124	20	168	102	269	Intergenic
444	P-02-4b-3	3	Pepper.v.1.55.chr02_25930591_25930891	151	TGAATTGACCAAGTCCAAACA	59.01	21	AATTTGTCCATCTGCTTGCC	60.081	20	113	113	225	Intergenic
445	P-02-4b-4	4	Pepper.v.1.55.chr02_35778762_35779062	151	TTGCAACAACTGAGAGCCAC	60.032	20	TCTAGAACTCACCTCCGCGT	60.012	20	155	111	265	Intergenic
446	P-02-4b-5	5	Pepper.v.1.55.chr02_47169404_47169704	151	CTTTGGCGGAATCAGTTCAT	60.074	20	CCGAATATGCAATAGGAAGCA	60.068	21	180	42	221	Intergenic
447	P-02-4b-6	6	Pepper.v.1.55.chr02_56737743_56738043	151	CGTCAGGCATGTTGTCACTT	59.751	20	TCGTCAGGTCCTCTTCATTTG	60.239	21	131	109	239	Intergenic
448	P-02-4b-7	7	Pepper.v.1.55.chr02_66807615_66807915	151	TTTAAATCACCAACTCGGGG	59.795	20	TTGGCTAGTGTGGAGGTAAGG	59.248	21	181	90	270	Intergenic
449	P-02-4b-8	8	Pepper.v.1.55.chr02_81529104_81529404	151	CAACTTGGCCTTCTTTTGGA	60.22	20	GTCACATCCCCAAACTTGCT	59.973	20	187	38	224	Intergenic
450	P-02-4b-9	9	Pepper.v.1.55.chr02_92874121_92874421	151	TTTGACGTGTTTCTGGAGGA	59.262	20	GTGCTGGTATAGCCCTCGAC	59.723	20	269	6	274	Intergenic
451	P-02-4b-10	10	Pepper.v.1.55.chr02_106411553_106411853	151	TGAATAAAATGCAAGCCCCT	59.547	20	CCCATGAATGAATACCCCAC	59.871	20	115	66	180	Intergenic
452	P-02-4b-11	11	Pepper.v.1.55.chr02_115535912_115536212	151	ATGGGTAGGGACCTTTGAGG	60.183	20	CCCATTTGAAAGATCAGGGA	59.864	20	182	58	239	Intergenic
453	P-02-4b-12	12	Pepper.v.1.55.chr02_124745651_124745951	151	TTGTGTTTTTGTGGTGAATGA	57.492	21	TCCAACCCCATATCTTTTTCC	60.006	21	132	48	179	Intergenic
454	P-02-4b-13	13	Pepper.v.1.55.chr02_135616286_135616586	151	TGATGGATACGAGCAAAAATG	58.639	21	AATCATTCATTTGCGGAAAAA	59.424	21	186	33	218	Intergenic
455	P-02-4b-14	14	Pepper.v.1.55.chr02_146156448_146156748	151	TCTTGCCTATTGGGTATGGC	59.923	20	TCACAAAGCAACATTCTTACACC	59.191	23	158	64	221	Intergenic
456	P-02-4b-15	15	Pepper.v.1.55.chr02_154815186_154815486	151	GGTCGAACAGGAAATTATTCCA	60.184	22	ATAGAATCTGCGCCCACAAC	60.103	20	211	73	283	Intergenic
457	P-02-4b-16	16	Pepper.v.1.55.chr02_161554362_161554662	151	TGTGTTCTAGTTGGCGCTTG	60.05	20	TGAAGAATACGATCAGCAGCC	60.367	21	175	96	270	Intergenic
458	P-02-4b-17	17	Pepper.v.1.55.chr02_167715629_167715929	151	AAAAGGCGATGAATTTCTGC	59.301	20	TTTATTTGATAGTGAATGATTGATGTT	57.364	27	163	91	253	Intergenic
459	P-03-4b-1	1	Pepper.v.1.55.chr03_4077699_4077999	151	TAGTCGAGATGCACCAAAGC	59.028	20	AACCCTCACCTTCAATTAGCAA	60.001	22	188	102	289	Intergenic
460	P-03-4b-2	2	Pepper.v.1.55.chr03_13261165_13261465	151	CCAAACACCACGGTTATCAA	59.293	20	ACCCTTCCCAGACTCCACTT	59.968	20	147	31	177	Intergenic
461	P-03-4b-3	3	Pepper.v.1.55.chr03_21135898_21136198	151	TCCGGAGCATTAAATTTTGC	60.04	20	GCCTCTGTCAGATTCTAAACCA	58.462	22	112	67	178	Intergenic
462	P-03-4b-4	4	Pepper.v.1.55.chr03_29713025_29713325	151	CAATCATGCAATTTGTTTTCG	59.063	21	CCAATTTGGTGGGATTAGCA	60.692	20	227	4	230	Intergenic
463	P-03-4b-5	5	Pepper.v.1.55.chr03_44142954_44143254	151	CATGGGGATACAACGTCTGA	59.369	20	GTGGGTGCCTTGATTACCAT	59.676	20	239	22	260	Intergenic
464	P-03-4b-6	6	Pepper.v.1.55.chr03_56952850_56953150	151	CAAGTTCCAAGAATTGATTCCA	59.064	22	AACTTGTACATGGATGGGGAA	59.16	21	214	56	269	Intergenic
465	P-03-4b-7	7	Pepper.v.1.55.chr03_71269924_71270224	151	CCTAAAGCCTAAGTTGGGGG	59.953	20	CGTGGGCCACTTCATTTATT	59.823	20	247	22	268	Intergenic
466	P-03-4b-8	8	Pepper.v.1.55.chr03_85191137_85191437	151	GAGAGAGACATGCAAAGCAAAA	59.637	22	TCATCACCCAAACTCCACTTC	59.958	21	152	43	194	Intergenic
467	P-03-4b-9	9	Pepper.v.1.55.chr03_96187721_96188021	151	AAATCTGGTGGCAAAACGAG	60.11	20	GCGGGAAGCTAGAAATCACTT	59.87	21	292	5	296	Intergenic
468	P-03-4b-10	10	Pepper.v.1.55.chr03_110147749_110148049	151	ACCCACTTCAAACCAACCAA	60.246	20	GATGACCACTTGCCCTTGAT	59.934	20	125	106	230	Intergenic
469	P-03-4b-11	11	Pepper.v.1.55.chr03_124027147_124027447	151	TTTTGGTATGGCTCGGAGTT	59.569	20	CCTGATTTACCTGTAATTTCCCA	59.277	23	257	39	295	Intergenic
470	P-03-4b-12	12	Pepper.v.1.55.chr03_136210073_136210373	151	TCCTTGCCGTCTCAAAGAGT	59.989	20	TCCTTATCTACAAAAGTACCCTCTACA	58.114	27	183	21	203	Intergenic
471	P-03-4b-13	13	Pepper.v.1.55.chr03_145182915_145183215	151	GGGTGCATTCTCCAGGTTT	59.918	19	CTTCCCCTCAGCATCTTCAG	59.943	20	130	64	193	Intergenic
472	P-03-4b-14	14	Pepper.v.1.55.chr03_154977595_154977895	151	GCCAAAATTGGGTATCAACA	58.335	20	TTCTAACGAGATTAAACCACTGGA	59.224	24	287	10	296	Intergenic
473	P-03-4b-15	15	Pepper.v.1.55.chr03_164912663_164912963	151	TTTTTCCAACGGATTTTTGC	59.922	20	TCTTGAGATGGGAGATCATCAG	59.239	22	250	41	290	Intergenic
474	P-03-4b-16	16	Pepper.v.1.55.chr03_178196320_178196620	151	ACGTTGGGTGCAAATCGTAG	60.944	20	GCCCAAGATGCCCTTAACTT	60.451	20	203	91	293	Intergenic
475	P-03-4b-17	17	Pepper.v.1.55.chr03_189955602_189955902	151	CATTGTGTTGGGGCATAAGA	59.395	20	ATAATGGCGGAAGCTACCAA	59.569	20	268	3	270	Intergenic
476	P-03-4b-18	18	Pepper.v.1.55.chr03_198612381_198612681	151	GAAGCCTAGATCCATGGGATAGT	59.845	23	GCCCAAACTGATTGTCTTTGA	60.103	21	142	124	265	Intergenic
477	P-03-4b-19	19	Pepper.v.1.55.chr03_209201838_209202138	151	TGCCTCCCATCCAATACTTC	59.894	20	GGCATTGAACATGTCACGAG	60.12	20	166	93	258	Intergenic
478	P-03-4b-20	20	Pepper.v.1.55.chr03_217581219_217581519	151	ATCAAAGGTTTCACGCCATC	59.939	20	CGGGGTCCTATTACCCCTTA	60.027	20	106	100	205	Intergenic
479	P-03-4b-21	21	Pepper.v.1.55.chr03_225702256_225702556	151	CTTTTTGCGAAATCAAATGAG	57.589	21	AGCGGACAACTATTGATGGAG	59.208	21	225	7	231	Intergenic
480	P-03-4b-22	22	Pepper.v.1.55.chr03_237723752_237724052	151	TTCTTTGTGCTGCCAATCTG	59.988	20	AATCAAGTTGAGTCCCGAGC	59.288	20	188	33	220	Intergenic
481	P-03-4b-23	23	Pepper.v.1.55.chr03_245725098_245725398	151	ACGGCCTATTGTGCTTCACT	59.763	20	TGGTGTTTGGTTTAAGGGTGA	60.248	21	195	41	235	Intergenic
482	P-03-4b-24	24	Pepper.v.1.55.chr03_252524129_252524429	151	AAGGCTATTTGGTCATGTTGG	58.962	21	AACAGTTGGTTGGTTTTCCA	57.952	20	224	6	229	Intergenic
483	P-04-4b-1	1	Pepper.v.1.55.chr04_1976507_1976807	151	TCCAGATGAGCAGTCTCCCT	59.945	20	TGTTGGAGCGTGACATATCC	59.527	20	119	88	206	Intergenic
484	P-04-4b-2	2	Pepper.v.1.55.chr04_17414665_17414965	151	GTGTTCATCAAGCGTCAAGC	59.45	20	ATCTCCGCATACGACAACAA	59.152	20	105	102	206	Intergenic
485	P-04-4b-3	3	Pepper.v.1.55.chr04_28482873_28483173	151	TAAGATGCACCACCAACCAA	59.964	20	GGGCAATAATAATGGGCCTT	60.008	20	174	52	225	Intergenic
486	P-04-4b-4	4	Pepper.v.1.55.chr04_39969943_39970243	151	CAATCCTCCTTCGGCTAGTG	59.83	20	TTGGTGAAAATCCCAAAAGG	59.772	20	110	94	203	Intergenic
487	P-04-4b-5	5	Pepper.v.1.55.chr04_49702877_49703177	151	TCAATGGAACGGTCTCACAC	59.525	20	ACGTTGGCATCCATTTTCAT	60.199	20	200	64	263	Intergenic
488	P-04-4b-6	6	Pepper.v.1.55.chr04_64116500_64116800	151	ATGAGGGTTGACGCCTATTA	57.184	20	TCATCTTTCAGACTCAAATCGG	59.312	22	148	38	185	Intergenic
489	P-04-4b-7	7	Pepper.v.1.55.chr04_78986097_78986397	151	GTGGCTCACCATGAGCTGTA	59.862	20	ACCTTTTACCCGTACCCCTG	60.102	20	106	92	197	Intergenic
490	P-04-4b-8	8	Pepper.v.1.55.chr04_93373625_93373925	151	TGGTGTTCCTCAGGATAGGG	59.92	20	GCACCCCAAGAAAACACACT	60.012	20	174	71	244	Intergenic
491	P-04-4b-9	9	Pepper.v.1.55.chr04_106068568_106068868	151	CACCAGTATCAGGTCGCTCA	59.855	20	GGTCCAACCTATCATCCCAG	59.213	20	118	64	181	Intergenic
492	P-04-4b-10	10	Pepper.v.1.55.chr04_117796174_117796474	151	TCAAAATTCATGAGGAGCTGG	60.199	21	CACAAAGGCTGAAAATTCCAT	59.077	21	157	93	249	Intergenic
493	P-04-4b-11	11	Pepper.v.1.55.chr04_130231112_130231412	151	CGGTATTGCCAAGACTCCAT	59.955	20	TCATTGCCATCCAATGAGTT	58.926	20	200	51	250	Intergenic
494	P-04-4b-12	12	Pepper.v.1.55.chr04_144107341_144107641	151	GACCACAATTGTCTTCCGCT	60.119	20	TCAGCCGTAGGTTCAAATCC	60.074	20	163	70	232	Intergenic
495	P-04-4b-13	13	Pepper.v.1.55.chr04_157250505_157250805	151	CTCCCAATGGATCTTCAAGC	59.629	20	ACGCCACATTTATGTGCAAG	59.614	20	200	24	223	Intergenic
496	P-04-4b-14	14	Pepper.v.1.55.chr04_170142406_170142706	151	AGGCAACAAAACAACAAGCA	59.366	20	TTTTGAGTTGTTTGGATTAAGGG	59.42	23	184	48	231	Intergenic
497	P-04-4b-15	15	Pepper.v.1.55.chr04_182683141_182683441	151	CTTTATGCATGCCATGACCA	60.488	20	TTCTCCTCCCGATTCTAAAACA	60.068	22	110	74	183	Intergenic
498	P-04-4b-16	16	Pepper.v.1.55.chr04_193130401_193130701	151	AACCATACGTGAGCCACACA	60.032	20	GGAATTTCACAATTTGAGCTGG	60.83	22	171	106	276	Intergenic
499	P-04-4b-17	17	Pepper.v.1.55.chr04_203980351_203980651	151	GAGCACCCACGACCTTAAAA	60.11	20	CCATGCAGTGGGTGACATT	60.395	19	265	0	264	Intergenic
500	P-04-4b-18	18	Pepper.v.1.55.chr04_213378285_213378585	151	TTCTTTTGGAACCTCAACGC	60.227	20	TGTGCATCTTGCCCTATTCA	60.22	20	252	10	261	Intergenic
501	P-04-4b-19	19	Pepper.v.1.55.chr04_222049706_222050006	151	TGTGAGATCTACCCACCAACA	58.995	21	TGAAGTGATGATGGTTCCAAA	58.961	21	248	23	270	Intergenic
502	P-05-4b-1	1	Pepper.v.1.55.chr05_9267086_9267386	151	ACCCGAATAAACCCTCCATC	60.017	20	TGCATCCTCTTACCTCTCGG	60.353	20	195	29	223	Intergenic
503	P-05-4b-2	2	Pepper.v.1.55.chr05_19772105_19772405	151	CAGATGTTGGACAGATTGGC	59.09	20	GATGTTGGATAAATTGGCGG	60.153	20	125	68	192	Intergenic
504	P-05-4b-3	3	Pepper.v.1.55.chr05_28045384_28045684	151	TTCAGGCGTTGATATTCCATC	59.915	21	CCCTCCATACCAAATTCACC	59.101	20	170	26	195	Intergenic
505	P-05-4b-4	4	Pepper.v.1.55.chr05_43263399_43263699	151	TGTGCTATGGTGTCGTCCAT	59.992	20	CACCTTGAAGCACTAACGGTC	59.788	21	196	87	282	Intergenic
506	P-05-4b-5	5	Pepper.v.1.55.chr05_53802115_53802415	151	TCAATAAGACACAACGCGAGA	59.478	21	TCACATCAGCTAGACAAATCACC	59.256	23	209	11	219	Intergenic
507	P-05-4b-6	6	Pepper.v.1.55.chr05_67568965_67569265	151	TGGCCCAGATTTTGTTTCTC	60.051	20	TGCAATGCTCAGTTCGTGAT	60.423	20	142	77	218	CA05g08650	Unknown protein
508	P-05-4b-7	7	Pepper.v.1.55.chr05_80168587_80168887	151	TTCCTAGTTCGCTCGCTGTT	60.154	20	AAAATATTGGGCCGTGCATA	60.172	20	182	19	200	Intergenic
509	P-05-4b-8	8	Pepper.v.1.55.chr05_90308632_90308932	151	TGAGAGCCATGGTGAGAGTG	59.98	20	TCGGCCTTGGAGATGTATTC	60.036	20	151	96	246	Intergenic
510	P-05-4b-9	9	Pepper.v.1.55.chr05_104706655_104706955	151	AATGGAGCAATCACGATGAA	59.079	20	CACGTGCCCTTTCTTCATTT	60.11	20	196	13	208	Intergenic
511	P-05-4b-10	10	Pepper.v.1.55.chr05_116695647_116695947	151	AGAGCTAGGGCCCATATTGC	60.571	20	GCGGAAGCATGAAACTTAGG	59.845	20	223	41	263	Intergenic
512	P-05-4b-11	11	Pepper.v.1.55.chr05_131358011_131358311	151	AGTTGCGCAGTGGGTTATTT	59.637	20	CTGCTGGCTCTTTCTTTTCTG	59.387	21	154	122	275	Intergenic
513	P-05-4b-12	12	Pepper.v.1.55.chr05_143832707_143833007	151	GCAATAGAACCAACACGTTCA	58.689	21	GCACCAGTCCCTGCTAGTTC	59.874	20	163	109	271	Intergenic
514	P-05-4b-13	13	Pepper.v.1.55.chr05_154202966_154203266	151	TGCCCTCGCCAGAAATAATA	60.548	20	TTCTCGGAGTGAGGATGAGC	60.497	20	142	90	231	Intergenic
515	P-05-4b-14	14	Pepper.v.1.55.chr05_165744343_165744643	151	CATGGGGATACACCATCCAT	60.281	20	CAATAAGGCCTGACAAGGGA	60.066	20	288	13	300	Intergenic
516	P-05-4b-15	15	Pepper.v.1.55.chr05_178763676_178763976	151	GGTTGACTCTTCATGTTAAAGGC	59.19	23	CTTGGGACTCTGTTCAAAGGA	59.314	21	115	82	196	Intergenic
517	P-05-4b-16	16	Pepper.v.1.55.chr05_194994515_194994815	151	AACAACCGCCCATAATAGCA	60.343	20	GGCCAAGTCTTTGATACATGTTG	60.764	23	127	87	213	Intergenic
518	P-05-4b-17	17	Pepper.v.1.55.chr05_208188286_208188586	151	GCACAAGAAATGAGTATGCGA	58.934	21	CATGCTAGGCAGGCAATCTT	60.374	20	203	98	300	Intergenic
519	P-05-4b-18	18	Pepper.v.1.55.chr05_220105469_220105769	151	ATTTGAGTGAAGCAAACGCC	60.257	20	TTGGAGAAGATGTCATGGAGG	60.058	21	152	63	214	Intergenic
520	P-05-4b-19	19	Pepper.v.1.55.chr05_232897872_232898172	151	TGCTTGGTCTCACATTCACAG	59.889	21	TAGCCTGAATAGCTGGGCTG	60.502	20	125	55	179	Intergenic
521	P-06-4b-1	1	Pepper.v.1.55.chr06_11894902_11895202	151	TGACTGTGTCTGACAGTCTTGAA	58.56	23	TGCGTTATTGGATCATGTCG	60.488	20	179	109	287	Intergenic
522	P-06-4b-2	2	Pepper.v.1.55.chr06_22613561_22613861	151	TCATGGGAAGAGGTTTTATGG	58.89	21	GGCTTATGATGCGTGATCCT	60.066	20	120	112	231	Intergenic
523	P-06-4b-3	3	Pepper.v.1.55.chr06_32100442_32100742	151	TATCCATATGGTTTGCCCGT	60.038	20	TGATGAAAAATTTGGGCAGA	59.087	20	125	51	175	Intergenic
524	P-06-4b-4	4	Pepper.v.1.55.chr06_42396646_42396946	151	TCCAAATCATTCTAAGATTTCCC	58.509	23	TTCGAGAATGAACGATGGAT	58.088	20	183	69	251	Intergenic
525	P-06-4b-5	5	Pepper.v.1.55.chr06_51727594_51727894	151	CAGCTATGGAAGGCATGTGA	59.823	20	TGCAAGAGTTTGGTATCCCC	59.933	20	158	117	274	Intergenic
526	P-06-4b-6	6	Pepper.v.1.55.chr06_64244657_64244957	151	GAATCACAAGGCAAAGCTCC	59.82	20	CGCCGTCATCTATTTTGAGG	60.597	20	183	117	299	Intergenic
527	P-06-4b-7	7	Pepper.v.1.55.chr06_78809816_78810116	151	TTTTGGCGAGTGTTTTGTTG	59.746	20	TAGAAGAGGCACCCTGAGGA	59.943	20	173	31	203	Intergenic
528	P-06-4b-8	8	Pepper.v.1.55.chr06_90819513_90819813	151	GGGGGTGCATGTAAAAATGT	59.551	20	TCACTCCGAGTCTTGGGTCT	59.835	20	188	80	267	Intergenic
529	P-06-4b-9	9	Pepper.v.1.55.chr06_103758825_103759125	151	TCGAAAACCATAATCATGCAA	59.018	21	TGATGCAAGCGTAACCAAAA	60.251	20	202	46	247	Intergenic
530	P-06-4b-10	10	Pepper.v.1.55.chr06_117516014_117516314	151	TTCCCCAAAGGAAGAACAAG	59.143	20	TCCAAAACCCTCAACCCATA	60.162	20	180	2	181	Intergenic
531	P-06-4b-11	11	Pepper.v.1.55.chr06_127827036_127827336	151	TTTAAGCCCATCCAAACACC	59.801	20	TTTCAAACTTTTTAGCTGAACCAA	59.388	24	178	106	283	Intergenic
532	P-06-4b-12	12	Pepper.v.1.55.chr06_140864519_140864819	151	TGGACCCAATGACTCCTAGTG	59.974	21	TCTCGGGACCCAATTGTAAC	59.79	20	108	90	197	Intergenic
533	P-06-4b-13	13	Pepper.v.1.55.chr06_151850331_151850631	151	ATTTGTTGGTGAAAGCCTCG	60.11	20	TCCCTATTTCTAGGATGATGCC	59.424	22	219	12	230	Intergenic
534	P-06-4b-14	14	Pepper.v.1.55.chr06_162752957_162753257	151	TTGGGGTGCACCAAATCTAT	60.192	20	AAGCCATCGATTCTTGGAAGT	60.089	21	119	125	243	Intergenic
535	P-06-4b-15	15	Pepper.v.1.55.chr06_171602243_171602543	151	CGTTTGAGACAATGCCAAAA	59.706	20	TGAAAGGGACAGAGGACCTG	60.229	20	278	15	292	Intergenic
536	P-06-4b-16	16	Pepper.v.1.55.chr06_181363355_181363655	151	GCATTTATTGGGTGAATAAGGC	59.718	22	TCTTTCAACGTGGCTGCATA	60.401	20	118	80	197	Intergenic
537	P-06-4b-17	17	Pepper.v.1.55.chr06_194565659_194565959	151	CACACAATTTCATCTGAAAGGC	59.615	22	CGACTGTAATGAGTGGGCAA	59.716	20	210	91	300	Intergenic
538	P-06-4b-18	18	Pepper.v.1.55.chr06_202479110_202479410	151	CCTTCATTCGGTTCTTTTCC	58.62	20	TCTTCCCCTGGGAAACATTC	61.192	20	238	51	288	Intergenic
539	P-06-4b-19	19	Pepper.v.1.55.chr06_213578918_213579218	151	ACCCCAGAGTAGGATTGCCT	59.957	20	GAAAAAGAGAGAAAAGTCAAGAAAACA	59.88	27	126	59	184	Intergenic
540	P-06-4b-20	20	Pepper.v.1.55.chr06_223666731_223667031	151	CTTATATTTCAGCTGCCGGG	59.699	20	TCAGATGAACCTCCTTCCGT	59.655	20	184	0	183	Intergenic
541	P-06-4b-21	21	Pepper.v.1.55.chr06_232426133_232426433	151	TTCATTTTGAAACCTGTTCCG	59.961	21	CTCGCCTAGGGGAAAAAGAT	59.682	20	202	44	245	CA06g25510	Fructose-6-phosphate 2-kinase/fructose-2%2C6-bisphosphatase
542	P-07-4b-1	1	Pepper.v.1.55.chr07_7913272_7913572	151	GGGTTGGTGAAGTTTTGGAG	59.425	20	TCAAACATCAAACCAACCAAA	58.903	21	282	3	284	Intergenic
543	P-07-4b-2	2	Pepper.v.1.55.chr07_18790884_18791184	151	CCCCATTATTGCCTTTGAGA	59.894	20	GGGAAAGGAAAATATTTGAAAGAA	58.984	24	138	93	230	Intergenic
544	P-07-4b-3	3	Pepper.v.1.55.chr07_28609543_28609843	151	TGGTAAAATGGGGTGTGACAT	59.963	21	TGAAGAGGAACAAACGGAGG	60.224	20	186	112	297	Intergenic
545	P-07-4b-4	4	Pepper.v.1.55.chr07_39393084_39393384	151	CGCGCACACACACACATA	59.882	18	TGAAAGCGATTGTGTATAAAAATGA	59.922	25	224	71	294	Intergenic
546	P-07-4b-5	5	Pepper.v.1.55.chr07_48335016_48335316	151	ATGAGAACCTGGGGAGACCT	59.929	20	TTGTCATCGATTGGGACTCA	60.048	20	153	75	227	Intergenic
547	P-07-4b-6	6	Pepper.v.1.55.chr07_58379444_58379744	151	ATACCGATACTCCCCATGCC	60.931	20	CCGAGGACAACTTTGAGTCAG	59.892	21	202	25	226	Intergenic
548	P-07-4b-7	7	Pepper.v.1.55.chr07_69769711_69770011	151	CATGGATTCAACCCCAAATC	59.991	20	AAATTGTACCCCGACAACCA	60.088	20	116	93	208	Intergenic
549	P-07-4b-8	8	Pepper.v.1.55.chr07_79327508_79327808	151	GAATCTTTGGAGATTGAGCGA	59.401	21	TTCCTTCAGCGGTACAACTCT	58.994	21	158	66	223	Intergenic
550	P-07-4b-9	9	Pepper.v.1.55.chr07_90488503_90488803	151	AGGGTAGTATGGAAAAATAGTCATGT	57.722	26	TGAACTTGTTTTCAAAGCCCA	60.634	21	158	122	279	Intergenic
551	P-07-4b-10	10	Pepper.v.1.55.chr07_102765825_102766125	151	CCATGCTTTTTGTGGCTCAT	61.032	20	TCCGAATCCCAAATAAGTGC	59.901	20	160	16	175	Intergenic
552	P-07-4b-11	11	Pepper.v.1.55.chr07_114168608_114168908	151	CAAGTCAGTGAGAGGGAGTGC	60.041	21	ACGCATAAAGTCGAAGGGAA	59.708	20	167	127	293	Intergenic
553	P-07-4b-12	12	Pepper.v.1.55.chr07_128644566_128644866	151	GATTCATACTCCCTTGGGCA	59.894	20	CTACGGGGGTTGCCATATAA	59.677	20	197	72	268	Intergenic
554	P-07-4b-13	13	Pepper.v.1.55.chr07_140756559_140756859	151	TTTCGAGCCTTTTTGGCTTA	59.958	20	TCGAAAGAAGGAAAATGGGTT	59.932	21	204	29	232	Intergenic
555	P-07-4b-14	14	Pepper.v.1.55.chr07_150698386_150698686	151	CAACGGAGCAATGGAGAAAT	60.074	20	TGTCAAAAGGGTGAAAAACAAA	59.509	22	187	12	198	Intergenic
556	P-07-4b-15	15	Pepper.v.1.55.chr07_161852388_161852688	151	CGCATGTGAAACATATTGCC	59.96	20	CATGAGGAAGCCCTAAAATCA	59.168	21	118	69	186	Intergenic
557	P-07-4b-16	16	Pepper.v.1.55.chr07_174932268_174932568	151	CATACATTGAAAAATTCGTGGG	59.231	22	TCAGAGAAACTGAGACCGCA	59.701	20	114	126	239	Intergenic
558	P-07-4b-17	17	Pepper.v.1.55.chr07_192508659_192508959	151	TTTCGGTACCGCTTATTCATT	58.642	21	CAGTCAACCTCATCACGTCAG	59.321	21	238	11	248	Intergenic
559	P-07-4b-18	18	Pepper.v.1.55.chr07_202021806_202022106	151	AAAAGGAACAAGTGGACCCC	60.204	20	TTGAAGATGAGAGGGAAATCG	59.254	21	154	112	265	Intergenic
560	P-07-4b-19	19	Pepper.v.1.55.chr07_214888454_214888754	151	ACTCCTAAATGCCCGTAGGC	60.471	20	GTTAAAAGGGCTCTCGGTCC	60.074	20	189	76	264	Intergenic
561	P-07-4b-20	20	Pepper.v.1.55.chr07_221116512_221116812	151	ATCAGGCTGAAGCAAAGTGG	60.397	20	CCACACCCAAGCTCTGAAAT	60.111	20	101	126	226	CA07g16370	KUP1
562	P-07-4b-21	21	Pepper.v.1.55.chr07_228788539_228788839	151	ATAGAGAAAAGGCATCGGCA	59.807	20	AACACAACGCATTTTCCACA	60.011	20	256	3	258	CA07g20050	Glycerophosphoryl diester phosphodiesterase%2C putative
563	P-08-4b-1	1	Pepper.v.1.55.chr08_6647585_6647885	151	ATTCTGCCAGTCAACGGAAC	60.119	20	TTGGAAGAAATGCCCTCATC	60.014	20	168	48	215	Intergenic
564	P-08-4b-2	2	Pepper.v.1.55.chr08_21937596_21937896	151	CTAAGGGATTTCACCATCGG	59.382	20	TTGGGCTCAGATGAGCTTTT	59.955	20	190	4	193	Intergenic
565	P-08-4b-3	3	Pepper.v.1.55.chr08_37289863_37290163	151	ACACATTATTGGGCCAAAGG	59.685	20	TGATCATGCATGTACCGAATC	59.37	21	248	19	266	Intergenic
566	P-08-4b-4	4	Pepper.v.1.55.chr08_47551024_47551324	151	GGCTGAACACTTGTGGATGA	59.682	20	TCCTCATGTGGTGGCTGATA	60.072	20	259	41	299	Intergenic
567	P-08-4b-5	5	Pepper.v.1.55.chr08_57519294_57519594	151	CGGGGTACAGACTCAGGGTA	59.982	20	CCACGGGTCTTGTCAGATTT	59.966	20	188	108	295	Intergenic
568	P-08-4b-6	6	Pepper.v.1.55.chr08_68114975_68115275	151	GGACAAAGTACTTCACGGCAA	60.161	21	CGAGGTTGCATATTCTGGTG	59.148	20	267	34	300	Intergenic
569	P-08-4b-7	7	Pepper.v.1.55.chr08_82520082_82520382	151	GCGTAAAACTCAATCGCTCC	59.851	20	AATTAGGTGGCAGCATTTGG	59.96	20	223	3	225	Intergenic
570	P-08-4b-8	8	Pepper.v.1.55.chr08_96045472_96045772	151	GAGCGTCCGAACCTCTGTTA	60.397	20	CAGGTTTATTTTCCCAAAGCA	59.107	21	247	19	265	Intergenic
571	P-08-4b-9	9	Pepper.v.1.55.chr08_112878710_112879010	151	CTTGGGGTCTTAAAATGGCA	59.931	20	ACGCGATTAAACCATTGGAG	59.96	20	279	3	281	Intergenic
572	P-08-4b-10	10	Pepper.v.1.55.chr08_123190015_123190315	151	GGGGACGCTCTTTCTCTTTT	59.827	20	TTTCGATTGCTTTCCACCTT	59.685	20	115	101	215	Intergenic
573	P-08-4b-11	11	Pepper.v.1.55.chr08_131350563_131350863	151	GAACCCGAATTTGAATAACATCA	60.069	23	TATTGGCCTTTCTCGGTTTG	60.067	20	131	87	217	Intergenic
574	P-08-4b-12	12	Pepper.v.1.55.chr08_137439332_137439632	151	AACCTAAAGGGAGTAGCGGT	57.004	20	TTCGTACACTGCTGGAACATCT	59.803	22	187	95	281	CA08g15420	Serine carboxypeptidase%2C putative
575	P-09-4b-1	1	Pepper.v.1.55.chr09_511122_511422	151	CCGACCAAAAAGTGAAACTCA	60.132	21	GAACGCACACCCACATATACC	60.133	21	151	32	182	Intergenic
576	P-09-4b-2	2	Pepper.v.1.55.chr09_12093649_12093949	151	GGTCACATACCATAACAAGTGGT	57.79	23	TCTCCATCCTTGCTTTCCAC	60.195	20	173	94	266	Intergenic
577	P-09-4b-3	3	Pepper.v.1.55.chr09_34268797_34269097	151	AGATCGCAACCGATGAAAGT	59.7	20	TCCAAATTCCAATCTAGCGG	60.031	20	100	90	189	Intergenic
578	P-09-4b-4	4	Pepper.v.1.55.chr09_52734336_52734636	151	AATAGGCAAGGAAGAGAGGGA	59.316	21	GCCTTAAAATTCTTGGTGGG	58.556	20	104	106	209	Intergenic
579	P-09-4b-5	5	Pepper.v.1.55.chr09_69821659_69821959	151	CCAAATTTTGATGACAAAGGC	59.442	21	AACTGATGATATACCACAACATCCT	57.938	25	255	18	272	Intergenic
580	P-09-4b-6	6	Pepper.v.1.55.chr09_82381696_82381996	151	CGAGCAATTCAATCACATGG	60.073	20	TCTCGTGGGTTCCAGTTAGC	60.255	20	157	102	258	Intergenic
581	P-09-4b-7	7	Pepper.v.1.55.chr09_96771269_96771569	151	CGGCATGCTACAGTAGTCCA	59.888	20	TGTCTGACGGCAACAAAGTC	59.88	20	136	60	195	Intergenic
582	P-09-4b-8	8	Pepper.v.1.55.chr09_117209542_117209842	151	CAAACTTGACGTCCCACCTT	60.005	20	GATTAAGGGCTTACTGCCCC	59.93	20	128	81	208	Intergenic
583	P-09-4b-9	9	Pepper.v.1.55.chr09_142322097_142322397	151	CCAATTGGCCTACACATGAA	59.395	20	CTTGGAGGAATGGTTTTGGA	59.903	20	164	19	182	Intergenic
584	P-09-4b-10	10	Pepper.v.1.55.chr09_155600818_155601118	151	GGAAGGCGAATGATGAAAAC	59.51	20	TGTTAATCTTGCCTAGGTTGAATG	59.577	24	161	22	182	Intergenic
585	P-09-4b-11	11	Pepper.v.1.55.chr09_169970118_169970418	151	ATGCAACTTGGACCCAAAAG	59.971	20	GACCCACGACTTGATCATCC	60.335	20	206	31	236	Intergenic
586	P-09-4b-12	12	Pepper.v.1.55.chr09_181712063_181712363	151	TCACTAGCCAATATACAACGAAGA	58.056	24	GGTTCGACATCAAGGTAGGC	59.556	20	288	5	292	Intergenic
587	P-09-4b-13	13	Pepper.v.1.55.chr09_195458359_195458659	151	ACACGCAAGTGTACGTGGTC	59.673	20	TCGTGGTGTCTTATCCCTGG	60.913	20	232	54	285	Intergenic
588	P-09-4b-14	14	Pepper.v.1.55.chr09_213688575_213688875	151	TGATGATGATTTGGCATTCTTC	59.907	22	GCCTGAGCAAGATGAAGGAG	60.096	20	167	101	267	Intergenic
589	P-09-4b-15	15	Pepper.v.1.55.chr09_230802970_230803270	151	ATCCAGATTCAGCCAGCAAT	59.658	20	TGAAAGTAGAACTGGTGGGACA	59.633	22	137	93	229	Intergenic
590	P-09-4b-16	16	Pepper.v.1.55.chr09_243010486_243010786	151	AACCCACACCCCTCTTCAAT	60.607	20	GTTGTCGCCGGTGAAGTATT	60	20	165	121	285	Intergenic
591	P-10-4b-1	1	Pepper.v.1.55.chr10_2656761_2657061	151	GGAGGTTATCTCCTTGCTTGC	60.222	21	AGAAGTTGTGTTGCCTGCG	60.04	19	262	29	290	Intergenic
592	P-10-4b-2	2	Pepper.v.1.55.chr10_15401053_15401353	151	TTCAGTATAATGTGAGAGAAGGCAA	59.362	25	TTCGCAGTCAATTCACAAAAA	59.335	21	154	123	276	Intergenic
593	P-10-4b-3	3	Pepper.v.1.55.chr10_24032942_24033242	151	AACCTAGTTCGCATGCCTTG	60.27	20	TGAGCAGTGGGTACGTGAGT	59.336	20	169	62	230	Intergenic
594	P-10-4b-4	4	Pepper.v.1.55.chr10_36538202_36538502	151	CCCTTCCAGTTAGGGGAGAG	60.06	20	CAGAGATGGTTAACGGATGGA	59.94	21	266	33	298	Intergenic
595	P-10-4b-5	5	Pepper.v.1.55.chr10_49324926_49325226	151	TTGATTGACAGGGACCTTCC	59.903	20	GCCTGCAAATGCCACTTTAT	60.103	20	236	6	241	Intergenic
596	P-10-4b-6	6	Pepper.v.1.55.chr10_63260346_63260646	151	TGCAAATTTTCTAAAAATGTCAAT	57.111	24	AATGATCTGCTAAATAAGTTTTCTTGA	58.22	27	249	17	265	Intergenic
597	P-10-4b-7	7	Pepper.v.1.55.chr10_74486623_74486923	151	GGAATGTTGAAGGAGGGACA	59.903	20	GAGTCTTGGCCACCGAACTA	60.255	20	122	76	197	Intergenic
598	P-10-4b-8	8	Pepper.v.1.55.chr10_89111764_89112064	151	ATCAGCTCCAAGGTGCAAGT	59.874	20	AAAAGTCCATGAAAGCTGCC	59.316	20	178	7	184	Intergenic
599	P-10-4b-9	9	Pepper.v.1.55.chr10_102375289_102375589	151	TGGGCATAAGTCATCAGCCT	60.624	20	TGGCTGATAATCGGGCTAGT	59.691	20	120	61	180	Intergenic
600	P-10-4b-10	10	Pepper.v.1.55.chr10_113364831_113365131	151	AGGGACAAAGGGTAGTGGCT	59.994	20	TTCAACCCTCAAATTGGCTC	60.051	20	164	89	252	Intergenic
601	P-10-4b-11	11	Pepper.v.1.55.chr10_126720595_126720895	151	TATGGTTAGTGGGTCGAGCG	61.041	20	GCTTGTGGTCCTTCGTGATT	60.119	20	280	7	286	Intergenic
602	P-10-4b-12	12	Pepper.v.1.55.chr10_139570842_139571142	151	TTTATGATTGAACTGGGAGGG	58.89	21	TCAGGCATACATTGTTGGCA	61.081	20	117	127	243	Intergenic
603	P-10-4b-13	13	Pepper.v.1.55.chr10_152171845_152172145	151	CCACAAGGCAAGAGGAGAAG	59.982	20	TTAATGGGCCTTACAGCACC	59.96	20	124	86	209	Intergenic
604	P-10-4b-14	14	Pepper.v.1.55.chr10_165763554_165763854	151	TCTCATATTGTGGTTTGTTTTTGA	58.589	24	TTCATGTCCCTAATCTTAATGCC	59.369	23	195	13	207	Intergenic
605	P-10-4b-15	15	Pepper.v.1.55.chr10_174408395_174408695	151	CCCAGCCTATTTTTGTTCCTC	59.952	21	AAAAAGCAAAGGATCACCACA	59.601	21	130	54	183	Intergenic
606	P-10-4b-16	16	Pepper.v.1.55.chr10_184028294_184028594	151	CCATGAGCGTGCAACTAACT	58.952	20	TGGTTGACATAAAATGGATTGG	59.564	22	219	53	271	Intergenic
607	P-10-4b-17	17	Pepper.v.1.55.chr10_194433386_194433686	151	TGTCAAAACCCTTGAATTTGC	59.967	21	CCCCAGGACTCGATAGCATA	60.051	20	192	103	294	Intergenic
608	P-10-4b-18	18	Pepper.v.1.55.chr10_205052845_205053145	151	AATGAAATTTTGGCCCCTTT	59.659	20	TGTGAAAACGCGGACACTTA	60.293	20	207	65	271	Intergenic
609	P-10-4b-19	19	Pepper.v.1.55.chr10_214634274_214634574	151	TGGACAGAAGCAACAAACACA	60.331	21	ATTCCCAAATCTGCCTTCTT	57.73	20	196	105	300	Intergenic
610	P-10-4b-20	20	Pepper.v.1.55.chr10_223089843_223090143	151	AAATTGGGATGGAGGGAGTT	59.629	20	TTTCCCAACTAAAGGGCGAT	60.792	20	224	26	249	Intergenic
611	P-10-4b-21	21	Pepper.v.1.55.chr10_231189313_231189613	151	AAACTCAATTTTCTTCAAACCTCAA	59.606	25	TTCCAAAAGCATCCAAAAATG	59.929	21	125	104	228	Intergenic
612	P-11-4b-1	1	Pepper.v.1.55.chr11_6223506_6223806	151	AGTTTAGGGTATGCGCTTCG	59.384	20	GCACAATTTGTCCAACCTGA	59.547	20	137	128	264	Intergenic
613	P-11-4b-2	2	Pepper.v.1.55.chr11_16993176_16993476	151	CATAGCCGACATATACATAGCATTC	59.036	25	TCAAAGCCCCAAAACTGAAC	60.088	20	180	65	244	Intergenic
614	P-11-4b-3	3	Pepper.v.1.55.chr11_28385355_28385655	151	TGTAAAAGCGGAGCAAGAAA	58.699	20	ACCAGAAGGCAACCTAACCC	60.361	20	175	21	195	Intergenic
615	P-11-4b-4	4	Pepper.v.1.55.chr11_40004552_40004852	151	TGGGACCTCTCTCGCTTCTA	60.088	20	TGAAGATTTGGGAAAGGGTG	59.903	20	246	31	276	Intergenic
616	P-11-4b-5	5	Pepper.v.1.55.chr11_51421121_51421421	151	TGATGTCTGCTTGTTGCCAT	60.272	20	TGGTTGCACCCCTACCTTTA	60.357	20	159	58	216	Intergenic
617	P-11-4b-6	6	Pepper.v.1.55.chr11_62458419_62458719	151	TCCCAAAGGGGATATAATGC	58.714	20	CAATTAATCTGCAATCATGGCT	59.104	22	159	126	284	Intergenic
618	P-11-4b-7	7	Pepper.v.1.55.chr11_73284850_73285150	151	CCCATGTGTTAGTTGCCCTT	59.853	20	TGCCCTTTCACCCAATTACT	59.429	20	141	39	179	Intergenic
619	P-11-4b-8	8	Pepper.v.1.55.chr11_83665403_83665703	151	AAGAGGAAACACAGGGGAGC	60.628	20	TGGTCCTGAGCTTTGTGAGA	59.545	20	239	10	248	Intergenic
620	P-11-4b-9	9	Pepper.v.1.55.chr11_94285406_94285706	151	TTGGTGCTTCTCATGCTTGT	59.445	20	CAATGGCTAATAGTAGTCCAATCAC	58.257	25	210	80	289	Intergenic
621	P-11-4b-10	10	Pepper.v.1.55.chr11_103429376_103429676	151	GAAGGAGGAGTCAAACGTTCA	59.318	21	ATGACCCATGGATGGTAGGA	60.011	20	256	20	275	Intergenic
622	P-11-4b-11	11	Pepper.v.1.55.chr11_113387017_113387317	151	AAGCTAAGAAGATAAAAGGCTTCCT	58.834	25	TCCTTGAAGATTCTTTCTTCCC	58.824	22	241	45	285	Intergenic
623	P-11-4b-12	12	Pepper.v.1.55.chr11_119865050_119865350	151	CACAATTTGACGTGGAGCAT	59.572	20	AATGCACTCCTTGAGAATCCA	59.685	21	229	63	291	Intergenic
624	P-11-4b-13	13	Pepper.v.1.55.chr11_129472336_129472636	151	AGGCCAACTCCTGAAGCATA	59.836	20	CATCCCTACTGCAGCCTTTC	59.836	20	121	97	217	Intergenic
625	P-11-4b-14	14	Pepper.v.1.55.chr11_139748902_139749202	151	TGAACTCAAACACAAAGCCAA	59.352	21	TCTCCACCAACAACCCAACT	60.399	20	174	56	229	Intergenic
626	P-11-4b-15	15	Pepper.v.1.55.chr11_147114136_147114436	151	AACATCAAAAGAGGAAATTAGGGA	59.424	24	GCAATACCCAACTATTCGGC	59.438	20	164	119	282	Intergenic
627	P-11-4b-16	16	Pepper.v.1.55.chr11_156654908_156655208	151	TGGGGCATGTCGGTTAAGTA	61.273	20	AGATGACTGCGTCTGATGGT	58.246	20	174	1	174	Intergenic
628	P-11-4b-17	17	Pepper.v.1.55.chr11_169572832_169573132	151	TCCACGAGGAACAATGTGAA	60.088	20	GCATAGTCCCAAGATCCGTT	59.009	20	198	103	300	Intergenic
629	P-11-4b-18	18	Pepper.v.1.55.chr11_176924895_176925195	151	AACATGGATAAGAATGCATGTAGC	59.445	24	GAGGTAGGTTAAATGCAAAGGG	59.057	22	220	40	259	Intergenic
630	P-11-4b-19	19	Pepper.v.1.55.chr11_188160115_188160415	151	GGCCGAGTAACTTTGGTTCA	60.11	20	TGGTAAAGTGTCTGCAGTCTTGA	59.966	23	211	46	256	Intergenic
631	P-11-4b-20	20	Pepper.v.1.55.chr11_200008394_200008694	151	ATGTACGTGATGAGGTGCCC	60.812	20	CTACCAGGCCTCTCCAAACA	60.246	20	211	21	231	Intergenic
632	P-11-4b-21	21	Pepper.v.1.55.chr11_211896758_211897058	151	CTGGGTTATGTTGAGCCTGC	60.657	20	TGCCTCCTGATTAACCCTTG	60.066	20	206	60	265	Intergenic
633	P-11-4b-22	22	Pepper.v.1.55.chr11_219558863_219559163	151	TGGTGTCACATCCTTGGTTC	59.367	20	TGCAAATTTGAAAGAAGGGG	60.046	20	280	19	298	Intergenic
634	P-11-4b-23	23	Pepper.v.1.55.chr11_229649023_229649323	151	TGGGGTGAGGCTTTATTGAC	59.933	20	GATGCATTGTCGTGTCTTGG	60.12	20	194	51	244	Intergenic
635	P-11-4b-24	24	Pepper.v.1.55.chr11_238081563_238081863	151	CTCAGACCAGAAGAACAACCG	59.892	21	TCTGCCTGCCACTACATCTG	60.008	20	135	111	245	Intergenic
636	P-11-4b-25	25	Pepper.v.1.55.chr11_247824582_247824882	151	ATTCGAACATGCACAATCCA	59.931	20	TGGCAAAGAGCATTATTTTCCT	60.095	22	138	73	210	Intergenic
637	P-11-4b-26	26	Pepper.v.1.55.chr11_258339200_258339500	151	TGTGGTTGCTAAATGATGGG	59.395	20	AGGTGGCAGATATCCTGTGG	59.95	20	252	38	289	Intergenic
638	P-12-4b-1	1	Pepper.v.1.55.chr12_9909838_9910138	151	TTGCAATTTTAGTGGATCTTTTCA	60.006	24	TCCCAACTTCCTATTTGGTGTT	59.741	22	139	72	210	Intergenic
639	P-12-4b-2	2	Pepper.v.1.55.chr12_22821581_22821881	151	AAGTGCGGTTCCAACTTGAT	59.598	20	CATCTCTGTCCGAAATTTTCCT	59.593	22	124	61	184	CA12g06420	Hippocampus abundant transcript 1 protein%2C putative
640	P-12-4b-3	3	Pepper.v.1.55.chr12_37382209_37382509	151	GCGTTCGTGTATCTTGGGTT	60	20	TGAAATAAAGCGTGATGGTGA	59.172	21	194	60	253	Intergenic
641	P-12-4b-4	4	Pepper.v.1.55.chr12_48188892_48189192	151	TTCCATCAGGAACAACTTAGGA	58.694	22	CGGACCAAGTGGTAGAATGTT	58.969	21	181	13	193	Intergenic
642	P-12-4b-5	5	Pepper.v.1.55.chr12_60765069_60765369	151	GGAAAATCCGACTTCAGCAA	60.192	20	TCTCGTGATCGCGTTCATAC	59.83	20	166	98	263	Intergenic
643	P-12-4b-6	6	Pepper.v.1.55.chr12_72526860_72527160	151	ACGGGAGATATGAAGGGGAT	59.611	20	TTAAGCGGTGCAACACACTC	59.911	20	126	104	229	Intergenic
644	P-12-4b-7	7	Pepper.v.1.55.chr12_84093258_84093558	151	TGACCAAAGTGACTTCCTCCA	60.674	21	CACCTGTGGCTATTGTGGTG	60.025	20	165	100	264	Intergenic
645	P-12-4b-8	8	Pepper.v.1.55.chr12_97387368_97387668	151	TAGCTGAGCCCGAGTTTAGG	59.609	20	TCAAGCAAGAAAAAGAAGTTTTCA	59.592	24	269	32	300	Intergenic
646	P-12-4b-9	9	Pepper.v.1.55.chr12_107412186_107412486	151	TGTCAATATTAAACGTTTTCTTTCTTG	59.171	27	TCAATCGGACAACAAGTAGTCTT	57.933	23	171	36	206	Intergenic
647	P-12-4b-10	10	Pepper.v.1.55.chr12_117802687_117802987	151	CTGGTCTGGGTTGGACTTGT	60.002	20	GGTGGGAGGAAACCCATTAT	59.881	20	172	56	227	Intergenic
648	P-12-4b-11	11	Pepper.v.1.55.chr12_129291997_129292297	151	CAGGAATCAGCTTAAAAGAGAAAAA	59.505	25	TGTGATCCATTAACATGTGTTGT	57.798	23	134	48	181	Intergenic
649	P-12-4b-12	12	Pepper.v.1.55.chr12_145021578_145021878	151	GAACACATCAACATGCACCC	59.819	20	AAAGGGTAAGGTTGTGGCCT	59.864	20	141	120	260	Intergenic
650	P-12-4b-13	13	Pepper.v.1.55.chr12_158910788_158911088	151	TGGTGTCTCGTGTGATTGGT	60.005	20	ATAACATCGGAAGAAGGCCC	60.286	20	153	66	218	Intergenic
651	P-12-4b-14	14	Pepper.v.1.55.chr12_171671033_171671333	151	CGGGTCTCGTCAATCAAAAT	59.933	20	AAGACTCGTGTGAGGATGGG	60.112	20	237	48	284	CA12g13110	Class III HD-Zip protein 5
652	P-12-4b-15	15	Pepper.v.1.55.chr12_180841840_180842140	151	CCCGCTTGAAACCATCTAAA	60.067	20	TGAGACTATTCGGGACAGGG	60.065	20	149	118	266	Intergenic
653	P-12-4b-16	16	Pepper.v.1.55.chr12_192004557_192004857	151	TGCAAACTTGACATTGAGAAGG	60.284	22	TCGCATCTCTGAACACTGGA	60.557	20	213	74	286	Intergenic
654	P-12-4b-17	17	Pepper.v.1.55.chr12_203764709_203765009	151	CTAGTAGGGGTAGTTGTTAAAGCAG	57.115	25	GGTTTTATTTGTCTTGGTGCC	58.48	21	108	94	201	CA12g15390	Purine transporter%2C putative
655	P-12-4b-18	18	Pepper.v.1.55.chr12_213001535_213001835	151	TTTGGCTTCACAAAGGTTGA	59.293	20	GACTCAATGGGTGGAAGGAA	59.903	20	211	42	252	Intergenic
656	P-12-4b-19	19	Pepper.v.1.55.chr12_223015579_223015879	151	TTTGGGAATGGATTAGCTCC	58.974	20	TGCAAGACAATACCCCTCCT	59.55	20	114	100	213	Intergenic
657	P-12-4b-20	20	Pepper.v.1.55.chr12_233154306_233154606	151	ACACATGATCCCATTTCACG	59.219	20	CATGGAGATGTGTTGGTTGG	59.806	20	229	49	277	Intergenic
658	P-01-5b-1	1	Pepper.v.1.55.chr01_644156_644456	151	CAGCGTGGTCCGTTTAATTT	59.996	20	TTGGGAGAAAGTGTAATTTTGGA	59.865	23	182	48	229	Intergenic
659	P-01-5b-2	2	Pepper.v.1.55.chr01_11069929_11070229	151	TCATTCTCAGAGCTCGAATCC	59.522	21	TTTGATCCAATGTTGATGGG	59.175	20	191	29	219	Intergenic
660	P-01-5b-3	3	Pepper.v.1.55.chr01_28352613_28352913	151	TTGGCATCAGAGCACAGTTC	59.992	20	TGAAACATTGCTAAACGCCT	58.439	20	127	69	195	Intergenic
661	P-01-5b-4	4	Pepper.v.1.55.chr01_46437718_46438018	151	TGTTCATAACTCGTCGCTCG	60.011	20	GCGTAAACGTGTTGGGTTCT	60.037	20	156	41	196	Intergenic
662	P-01-5b-5	5	Pepper.v.1.55.chr01_69589587_69589887	151	GCCAAGGAAAAACGCAGTAA	60.244	20	CCACTAGATGCCCCTTTGAA	60.066	20	241	6	246	Intergenic
663	P-01-5b-6	6	Pepper.v.1.55.chr01_84719645_84719945	151	GATTTGTGATGGGTCTTGGG	60.173	20	ATCGAGAGGGGTTGACACTG	60.112	20	159	105	263	Intergenic
664	P-01-5b-7	7	Pepper.v.1.55.chr01_101585176_101585476	151	TCGTGCCAGTGAGCATAATC	59.83	20	AGAAACATGATGGCCCAAAG	59.933	20	134	79	212	Intergenic
665	P-01-5b-8	8	Pepper.v.1.55.chr01_118836763_118837063	151	TTTTAGGGGAGTGACGTGAAA	59.595	21	TTTGTACGTGATTTACTCTCCG	57.024	22	261	38	298	Intergenic
666	P-01-5b-9	9	Pepper.v.1.55.chr01_150456039_150456339	151	AAACTTTGGTTTCCCCCTTG	60.193	20	TGGAAGGTACAGGGCATAGG	59.948	20	128	120	247	Intergenic
667	P-01-5b-10	10	Pepper.v.1.55.chr01_167956974_167957274	151	ACATGACCGAAGGATTGTCC	59.786	20	AGTAAAAACATGGGGCGTTG	59.861	20	173	117	289	Intergenic
668	P-01-5b-11	11	Pepper.v.1.55.chr01_185262419_185262719	151	CCTTCTGTCCAAATTTTCACCT	59.499	22	CCACCAGCTCTCCTTTCTTTT	59.872	21	101	75	175	Intergenic
669	P-01-5b-12	12	Pepper.v.1.55.chr01_205695026_205695326	151	GGATGTGTATGACATGCAGCTTA	60.039	23	GCACAAGATTCACATGACACATT	59.919	23	251	25	275	Intergenic
670	P-01-5b-13	13	Pepper.v.1.55.chr01_225028877_225029177	151	GGAAGTTAATTTGCGTGTTTGG	60.729	22	CGTCATCTGGAAAACTAGTGGA	59.238	22	186	45	230	Intergenic
671	P-01-5b-14	14	Pepper.v.1.55.chr01_250416803_250417103	151	GTCGTTGCAGCCTTTGAAGT	60.44	20	GTTGGGACCACTGCTTGAGT	60.159	20	195	78	272	Intergenic
672	P-01-5b-15	15	Pepper.v.1.55.chr01_269554250_269554550	151	CAGAATGCCTTGAAAATTTAGGA	59.632	23	ATTTTGACTGGCGCAAAAAC	60.117	20	119	109	227	Intergenic
673	P-01-5b-16	16	Pepper.v.1.55.chr02_14348560_14348860	151	ATGGGCAGAGTGATTTTGCT	59.7	20	ACGATCTTCCAAGACACGCT	59.874	20	259	26	284	Intergenic
674	P-01-5b-17	17	Pepper.v.1.55.chr01_15064764_15065064	151	TAGCAGGTGATGGCATCTTG	59.823	20	TGTAGAGCCGGGATGGATTA	60.427	20	122	96	217	Intergenic
675	P-01-5b-18	18	Pepper.v.1.55.chr01_19315876_19316176	151	ATGCATGCACAAACAAAGGA	60.119	20	TGGGCACATCAATGGTTAAA	59.786	20	183	34	216	Intergenic
676	P-01-5b-19	19	Pepper.v.1.55.chr01_24336013_24336313	151	GAATAGCCCTCCTCAACGTG	59.694	20	GCATGTATTGGCATGATCTGA	59.519	21	198	28	225	Intergenic
677	P-01-5b-20	20	Pepper.v.1.55.chr01_29729093_29729393	151	TCCACAACCACACGAAAGAG	59.72	20	CACATGCAATACGATCCCTG	59.948	20	178	46	223	Intergenic
678	P-01-5b-21	21	Pepper.v.1.55.chr01_34441820_34442120	151	TCATTTTGTATCGGTTCGCA	60.073	20	TCGGTTCCAAATGAAATAATCC	60.022	22	187	105	291	Intergenic
679	P-01-5b-22	22	Pepper.v.1.55.chr01_37817859_37818159	151	AATTAGTTTTTCAACGCCGC	59.257	20	TTAAAGCATCAGCGCATCAC	59.983	20	157	46	202	Intergenic
680	P-01-5b-23	23	Pepper.v.1.55.chr01_41729834_41730134	151	CAAAGGTGAACTTTTGTTTTGAA	58.382	23	AAATTCACATTTCAAGTACCAGCA	59.939	24	263	0	262	Intergenic
681	P-01-5b-24	24	Pepper.v.1.55.chr01_48013161_48013461	151	TCCAACGATATCAATTTTGCC	59.787	21	TCGTGATGATCCACTGGAAA	60.048	20	145	83	227	Intergenic
682	P-01-5b-25	25	Pepper.v.1.55.chr01_54400594_54400894	151	TCCGGATACTGCATTTGACA	60.073	20	GCCAGAACCAAATGGTCTTC	59.532	20	224	77	300	Intergenic
683	P-01-5b-26	26	Pepper.v.1.55.chr01_62584407_62584707	151	TTTCACATGGTATCAGAGCAGG	60.132	22	TGCTTTCGCACACAACACTT	60.494	20	134	122	255	CA01g13480	BTB-POZ and MATH domain protein
684	P-01-5b-27	27	Pepper.v.1.55.chr01_67258181_67258481	151	CACAACAAAAACACGTGGGA	60.44	20	ATAACGTGCTTATGGGGTCG	59.845	20	174	91	264	Intergenic
685	P-01-5b-28	28	Pepper.v.1.55.chr01_71255377_71255677	151	CATCCAAGGATGAATGCAAA	59.474	20	CCTCCTATATGGGTCGTCGT	58.886	20	154	30	183	Intergenic
686	P-01-5b-29	29	Pepper.v.1.55.chr01_74928181_74928481	151	CAGAGCTAAGAATGCTGCCC	60.118	20	CTCTGAATTGGTTCGATCAGG	59.679	21	197	29	225	Intergenic
687	P-01-5b-30	30	Pepper.v.1.55.chr01_78770158_78770458	151	TGAAAGTATGACGAGACTAAAAAGG	58.177	25	TTCGAGGAGGATCAAAAATCA	59.631	21	172	123	294	Intergenic
688	P-01-5b-31	31	Pepper.v.1.55.chr01_83335966_83336266	151	CTCAAGAGGTTGAGTTGCCC	59.844	20	CAACTTAGCATAATCCCCTACCA	59.424	23	176	114	289	Intergenic
689	P-01-5b-32	32	Pepper.v.1.55.chr01_87802605_87802905	151	CAGGAAGTTTGGTTCCTTTATGA	59.527	23	GCTTCAATTTTTGAATCCTGC	58.822	21	167	105	271	Intergenic
690	P-01-5b-33	33	Pepper.v.1.55.chr01_91655754_91656054	151	CACACACACACGATTCTCACA	59.166	21	TTAACGGTAGCGAATCTGGC	60.23	20	235	65	299	Intergenic
691	P-01-5b-34	34	Pepper.v.1.55.chr01_96199610_96199910	151	TCTCAGAATTTGGCATTTTCAA	59.699	22	TCCAGAGAAGATGGTTTTGATG	59.17	22	124	91	214	Intergenic
692	P-01-5b-35	35	Pepper.v.1.55.chr01_101030703_101031003	151	ATATCTCCCCCTTGGGAACA	60.517	20	TGCGTACCAAGTACCCTCATC	60.008	21	280	19	298	Intergenic
693	P-01-5b-36	36	Pepper.v.1.55.chr01_103560930_103561230	151	AATCCATGACCCCCTATTCC	59.843	20	TTGCTTTTCCTGTGGCTTTT	59.861	20	104	87	190	Intergenic
694	P-01-5b-37	37	Pepper.v.1.55.chr01_109151050_109151350	151	ACCCGAAGAATGAGGGACAT	60.714	20	GTGGAAATGGAGGGGTTTTT	60.032	20	263	14	276	Intergenic
695	P-01-5b-38	38	Pepper.v.1.55.chr01_114196906_114197206	151	TGTGTGTGTATGTGTGTGTGTATG	57.817	24	CATGGGTGTTATATGGCTCG	58.869	20	189	106	294	Intergenic
696	P-01-5b-39	39	Pepper.v.1.55.chr01_117992003_117992303	151	AACCTAAATTTTGTCCACCCAA	59.625	22	GGTGGGTTTTGTTTGTGGTC	60.111	20	230	12	241	Intergenic
697	P-01-5b-40	40	Pepper.v.1.55.chr01_122448663_122448963	151	TCGAAATCAGGAGCCATTTT	59.645	20	GAAGATCAGTTTTGGGGCAA	60.051	20	114	127	240	Intergenic
698	P-01-5b-41	41	Pepper.v.1.55.chr01_127935656_127935956	151	TGGGAGACCTTGTGATTTCAT	59.396	21	TGTTGCTATAGATCAATTAAGGGG	58.655	24	190	48	237	Intergenic
699	P-01-5b-42	42	Pepper.v.1.55.chr01_137773454_137773754	151	GCTTGCATGAAATGGTTCCT	60.081	20	TGCACCAATTCCTCAAAATG	59.518	20	140	82	221	Intergenic
700	P-01-5b-43	43	Pepper.v.1.55.chr01_150490914_150491214	151	TCCTTGGTTGGGGATAGTTG	59.784	20	TGTCCAAGGAGGACTATGGC	60.073	20	191	88	278	Intergenic
701	P-01-5b-44	44	Pepper.v.1.55.chr01_156529152_156529452	151	GGTGATTAGGCGGTACATGG	60.214	20	AACAAGAATACTGCACCGGC	60.14	20	149	86	234	Intergenic
702	P-01-5b-45	45	Pepper.v.1.55.chr01_159725785_159726085	151	TGTACAAGAAAATGTTGGGAAAAA	59.797	24	TGTTGAAACTGCCCGTTATG	59.585	20	156	79	234	Intergenic
703	P-01-5b-46	46	Pepper.v.1.55.chr01_165143404_165143704	151	TTGTTAAATGTTTGATCCCGTT	58.409	22	CGATGGTCACCCTTTTCAAT	59.79	20	135	90	224	Intergenic
704	P-01-5b-47	47	Pepper.v.1.55.chr01_169015754_169016054	151	TGTCGATCACCTCAAGAACAA	59.278	21	GGGGATAAAGCACCTCAACA	59.933	20	261	2	262	CA01g21870	Nucleotide pyrophosphatase/phosphodiesterase%2C putative
705	P-01-5b-48	48	Pepper.v.1.55.chr01_175142672_175142972	151	CGACTATGAGGAGCCAGTGA	58.984	20	CATCGAGAGGCTTCTTACCA	58.048	20	197	59	255	Intergenic
706	P-01-5b-49	49	Pepper.v.1.55.chr01_179784945_179785245	151	GCACCATAGCATTGCATTCTT	60.117	21	GCAGCTAGGCTACATCCACA	59.054	20	179	89	267	Intergenic
707	P-01-5b-50	50	Pepper.v.1.55.chr01_183071447_183071747	151	AAGCACACTTGATGGTGCAG	59.905	20	AACAACTCACATCATGCTCCC	59.989	21	148	29	176	Intergenic
708	P-01-5b-51	51	Pepper.v.1.55.chr01_187221965_187222265	151	GGCTTCAAGCAGCGTAAGTT	59.66	20	GGCAAGACTGCTTCAACTCC	59.997	20	219	4	222	Intergenic
709	P-01-5b-52	52	Pepper.v.1.55.chr01_191021739_191022039	151	GGGCAAGTCCAAGCTGATTA	60.214	20	TCAGATGTGGATGAATAAACAAGAA	59.891	25	108	104	211	Intergenic
710	P-01-5b-53	53	Pepper.v.1.55.chr01_195788800_195789100	151	TCAAATGATGGATCAAGGCA	60.009	20	TGTGGAAGGTATGTGTTCTTCA	58.132	22	156	112	267	Intergenic
711	P-01-5b-54	54	Pepper.v.1.55.chr01_203328119_203328419	151	TGCATGGGAGTCTAGTGTTTCA	60.689	22	TCAGTTACCCCAAGATTCGTC	59.042	21	195	1	195	Intergenic
712	P-01-5b-55	55	Pepper.v.1.55.chr01_208360124_208360424	151	CCAAGAAAGTTTTGGGCTGA	60.22	20	AGGACCCTTAGGTTGCGAAT	59.962	20	239	62	300	Intergenic
713	P-01-5b-56	56	Pepper.v.1.55.chr01_213737487_213737787	151	TGCATGAACAATGCTGACTG	59.409	20	TCATTCATTCAATATCTCAACATCA	58.509	25	135	93	227	Intergenic
714	P-01-5b-57	57	Pepper.v.1.55.chr01_219516299_219516599	151	TTGTTTGTTGAGCCCCTTTC	60.088	20	TCCATAGCACACCTTAGTAATCCA	59.919	24	238	60	297	Intergenic
715	P-01-5b-58	58	Pepper.v.1.55.chr01_223236692_223236992	151	AAGGAAAATGAATGGGAGGG	60.124	20	GAGTCATGTCGAGGGACCAT	59.928	20	106	71	176	Intergenic
716	P-01-5b-59	59	Pepper.v.1.55.chr01_227182843_227183143	151	GTTTTCATGGCTCGAACCTC	59.676	20	TCCACTGCCTTGAAAAAGGT	59.711	20	234	43	276	Intergenic
717	P-01-5b-60	60	Pepper.v.1.55.chr01_232103740_232104040	151	GGTAAAGCAGGTGCCATCAT	59.962	20	TTCCCACTTTGCCAACTTTC	60.088	20	115	85	199	Intergenic
718	P-01-5b-61	61	Pepper.v.1.55.chr01_240886347_240886647	151	TTTCAAAATTAAGAAAGAGTGACACAA	59.671	27	TATGGGACCCCTTAACAAGC	58.903	20	198	1	198	Intergenic
719	P-01-5b-62	62	Pepper.v.1.55.chr01_247945623_247945923	151	TGGATTTTCTTTGACTGACGAA	59.724	22	CGGTATCAGTCCAGTCCCAT	59.803	20	183	89	271	Intergenic
720	P-01-5b-63	63	Pepper.v.1.55.chr01_255922605_255922905	151	CCTCTGAAGAGGTCTCCCCT	59.801	20	TGGATTTCCTCAATGATCCA	58.846	20	184	54	237	Intergenic
721	P-01-5b-64	64	Pepper.v.1.55.chr01_259210484_259210784	151	GTGTGGGAATTGGAATGAGG	60.173	20	TGCACAAGTCAAACCATGTG	59.137	20	137	105	241	Intergenic
722	P-01-5b-65	65	Pepper.v.1.55.chr01_264328957_264329257	151	ACCCTCCTAGAAAATGGGAA	57.586	20	CCAGGAGGGTCCTGAACATA	59.92	20	121	57	177	Intergenic
723	P-01-5b-66	66	Pepper.v.1.55.chr01_269266458_269266758	151	ACCTCTTGGGATATGCCCTT	59.789	20	GCAGGTGCAACAGTGCTTTA	60.058	20	212	30	241	Intergenic
724	P-02-5b-1	1	Pepper.v.1.55.chr02_1444357_1444657	151	CCAACCTGTAACCCCAGCTA	59.986	20	ATAGCCAATGCAGGATCAGG	60.059	20	167	46	212	Intergenic
725	P-02-5b-2	2	Pepper.v.1.55.chr02_6001326_6001626	151	CTTGTCCCATCAACTTCGCT	60.255	20	TGGCTGAAATGCCATAAGGT	60.469	20	147	62	208	Intergenic
726	P-02-5b-3	3	Pepper.v.1.55.chr02_10768370_10768670	151	AATCCATTCTTTGCTACTTACCAT	57.446	24	TGTGTACCTATTTCATGCGCT	58.333	21	195	22	216	Intergenic
727	P-02-5b-4	4	Pepper.v.1.55.chr02_14807766_14808066	151	GTAACCCCAGTTGGAAGGGT	60.088	20	ACACCAAGTTAACCCAGGGA	59.304	20	243	56	298	Intergenic
728	P-02-5b-5	5	Pepper.v.1.55.chr02_18664734_18665034	151	ACGACTCATTGGGCCTAACA	60.517	20	TCATGGATGAATGAACCCAA	59.707	20	219	40	258	Intergenic
729	P-02-5b-6	6	Pepper.v.1.55.chr02_26528220_26528520	151	TACGGTGGCACGTAGTTCAG	59.781	20	TGAGATTTAAAGAAAAGCAAAGCA	59.592	24	162	84	245	Intergenic
730	P-02-5b-7	7	Pepper.v.1.55.chr02_31142987_31143287	151	TTGAGCTCTAATTCGGGGTG	60.206	20	ATCGCGTTAAGCTTTTGGAA	59.853	20	231	11	241	Intergenic
731	P-02-5b-8	8	Pepper.v.1.55.chr02_37083507_37083807	151	TGATTTTCAGATCCTTGGCA	59.2	20	CCTCCCATCAATGAGACCTT	58.94	20	270	29	298	Intergenic
732	P-02-5b-9	9	Pepper.v.1.55.chr02_42215859_42216159	151	CCCACATTCTCTCAACTCCC	59.505	20	CACTTTCAAAGCCACGAACA	59.881	20	184	14	197	Intergenic
733	P-02-5b-10	10	Pepper.v.1.55.chr02_46929313_46929613	151	TGTAAAGGGTCGAGCTCAATG	60.256	21	AGTTTGGATCACTTGGCCC	59.918	19	150	101	250	Intergenic
734	P-02-5b-11	11	Pepper.v.1.55.chr02_53462783_53463083	151	GGTCAATGTGACCAATCATTT	57.218	21	TTTGGGTTCACTTAAAGCCG	60.103	20	157	58	214	Intergenic
735	P-02-5b-12	12	Pepper.v.1.55.chr02_57281767_57282067	151	AAATGAGGTCGGGGTCAAAT	60.558	20	AACCCAAGGGGAACGTAATC	60.053	20	183	55	237	Intergenic
736	P-02-5b-13	13	Pepper.v.1.55.chr02_60404805_60405105	151	TGAAGCAACAAAGAGATATGTCCTAA	60.507	26	GAGCACCCAGGAGAGACAAG	59.986	20	287	5	291	Intergenic
737	P-02-5b-14	14	Pepper.v.1.55.chr02_65405853_65406153	151	TTGTCTAGCGGTAAAACATGAA	57.542	22	GATTGGGGAATGTTGGTTACA	59.537	21	262	19	280	Intergenic
738	P-02-5b-15	15	Pepper.v.1.55.chr02_71262281_71262581	151	CATATGGTCTCCTAACCAAGGC	59.856	22	GGTTAGTACATCACCCGCCA	60.776	20	163	22	184	Intergenic
739	P-02-5b-16	16	Pepper.v.1.55.chr02_78487161_78487461	151	TTGCTTGATCTCATGAGGGA	59.322	20	TTCGTCTCCTCTTTTCAGCC	59.55	20	145	114	258	Intergenic
740	P-02-5b-17	17	Pepper.v.1.55.chr02_84888139_84888439	151	TCACCCAATGTCTGCTTTTG	59.691	20	TGGGGGAAGGGATATACTGA	59.196	20	156	121	276	Intergenic
741	P-02-5b-18	18	Pepper.v.1.55.chr02_89695372_89695672	151	GGTCACAGATTAGACTCCAACTCA	59.682	24	GATCATGACATCACTGAATCTGAA	59.059	24	270	6	275	Intergenic
742	P-02-5b-19	19	Pepper.v.1.55.chr02_95763651_95763951	151	ATCATGACCGTGTGTGGAAA	59.812	20	AAGCGATGGAGGAATGTGAG	60.218	20	161	105	265	Intergenic
743	P-02-5b-20	20	Pepper.v.1.55.chr02_102481760_102482060	151	CACTTGTATCAGCGCATTGG	60.28	20	AAATGCAGCCTTATGGAGGA	59.668	20	124	96	219	Intergenic
744	P-02-5b-21	21	Pepper.v.1.55.chr02_108182873_108183173	151	CATTGCCAAGAGGACCATTT	59.933	20	ATGATATCCTCGACGCCAGT	59.537	20	255	25	279	Intergenic
745	P-02-5b-22	22	Pepper.v.1.55.chr02_112001641_112001941	151	GCAAAATAAAAGGCTAAAAATCCA	59.892	24	GCAGTTGGAGTTAGTTGGGG	59.592	20	178	72	249	Intergenic
746	P-02-5b-23	23	Pepper.v.1.55.chr02_115242211_115242511	151	AAGTTTGTGAAAGCAGCCACT	59.042	21	ACAACCCAGTGCACAAAACA	60.049	20	118	59	176	Intergenic
747	P-02-5b-24	24	Pepper.v.1.55.chr02_118498988_118499288	151	TGCACAGAACCATGAGGAAA	60.24	20	ACCTTGATGTCGGTGAAACT	57.064	20	223	76	298	Intergenic
748	P-02-5b-25	25	Pepper.v.1.55.chr02_124201492_124201792	151	TGGGTTGTCCGTTGGAGTAT	60.232	20	TTGTTCTGGAAGTTCCTCCG	60.224	20	246	5	250	Intergenic
749	P-02-5b-26	26	Pepper.v.1.55.chr02_131095322_131095622	151	TGCACGCACAATTTCTTCTC	59.995	20	GAAATCCAGGGTGGCTTGTA	59.933	20	160	65	224	CA02g10640	Cationic amino acid transporter%2C putative
750	P-02-5b-27	27	Pepper.v.1.55.chr02_135035258_135035558	151	TCAACGGAAGTACGAATCACC	59.985	21	TTCCTCACCTGATGTGTTGG	59.52	20	165	94	258	Intergenic
751	P-02-5b-28	28	Pepper.v.1.55.chr02_138912143_138912443	151	TGATGAAGATAACGACAAATGATG	59.013	24	ACTGTTGCAATGTCTTCCCC	59.973	20	161	109	269	Intergenic
752	P-02-5b-29	29	Pepper.v.1.55.chr02_144560910_144561210	151	GTTGGTTACGGTGGGTTTTG	60.125	20	AAGCTAGCCTGCTTGTCTGC	59.927	20	112	118	229	Intergenic
753	P-02-5b-30	30	Pepper.v.1.55.chr02_150061654_150061954	151	AAATTAGGGGCGGCTCTATC	59.555	20	GGGCAAAATGGTAAAATTCC	58.288	20	187	100	286	Intergenic
754	P-02-5b-31	31	Pepper.v.1.55.chr02_154112252_154112552	151	AACTCTGTCCACCGAGGCTA	59.867	20	GAAGTTGGGATGAGCACCAT	59.934	20	105	109	213	Intergenic
755	P-02-5b-32	32	Pepper.v.1.55.chr02_158270113_158270413	151	GGAAAAATGGCTCTCTACCAAA	59.609	22	AACACTGCTAGGATATGCGATG	59.275	22	114	108	221	Intergenic
756	P-02-5b-33	33	Pepper.v.1.55.chr02_161506784_161507084	151	TCACGAATAATGCTGCGAAT	59.285	20	CCTGCACCATCTTACGGAGT	60.134	20	162	99	260	Intergenic
757	P-02-5b-34	34	Pepper.v.1.55.chr02_163895907_163896207	151	GGGTAATAGGTGGCGTTGAA	59.823	20	TCTTCAAAAGGGAGTGAAAAACA	60.129	23	122	66	187	Intergenic
758	P-02-5b-35	35	Pepper.v.1.55.chr02_167731399_167731699	151	TACCTGCCGGCTTGATTAAA	60.58	20	GGTAAGCAGCAAAGGCAGAC	60.022	20	218	2	219	Intergenic
759	P-02-5b-36	36	Pepper.v.1.55.chr02_170920919_170921219	151	TTAGGCCATTGATCCAAACC	59.762	20	GAGCAAGATTCGAGCCAAAC	59.962	20	107	88	194	Intergenic
760	P-03-5b-1	1	Pepper.v.1.55.chr03_4000508_4000808	151	CCCAAACAAAATGAGCACCT	59.971	20	GGTGGCTCCGTGATTTCTTA	60.074	20	101	88	188	CA03g01920	Unknown protein
761	P-03-5b-2	2	Pepper.v.1.55.chr03_7337275_7337575	151	GTGTCCCCTAACAACAAGCC	59.454	20	ACCTGAGTGGTTGGAGGCTA	59.721	20	181	95	275	Intergenic
762	P-03-5b-3	3	Pepper.v.1.55.chr03_12404760_12405060	151	TCATATTCCTCCTCTTGCTTCA	58.928	22	TTCGAGTTATTCCAGGGTTG	57.672	20	222	79	300	Intergenic
763	P-03-5b-4	4	Pepper.v.1.55.chr03_16640183_16640483	151	TATGTGCTGGACAATCCCAA	59.924	20	AAATGGTGTAGTGGAACGCC	59.859	20	219	23	241	Intergenic
764	P-03-5b-5	5	Pepper.v.1.55.chr03_20325125_20325425	151	TGCCAAAGTGGTTTAGCAAAG	60.284	21	AGTGCAACTAATTGACCGCA	59.347	20	135	102	236	Intergenic
765	P-03-5b-6	6	Pepper.v.1.55.chr03_23738549_23738849	151	TTCATGTTGCTTCATTTGGC	59.67	20	ACCTTAATTGAAATGGCGCA	60.456	20	172	94	265	Intergenic
766	P-03-5b-7	7	Pepper.v.1.55.chr03_29019682_29019982	151	ACATGTCCTGAACGGCTAGG	60.134	20	CGAGGACAAAAGGTCAAGGT	59.183	20	175	59	233	Intergenic
767	P-03-5b-8	8	Pepper.v.1.55.chr03_36020598_36020898	151	GAAGGTGGCCCACAAATAAA	59.801	20	ATGGTGTGTGAGAGGAAGGG	59.962	20	182	53	234	Intergenic
768	P-03-5b-9	9	Pepper.v.1.55.chr03_41744618_41744918	151	TCCACACGGTGCTTACAATC	59.572	20	GGCATTCCTCAGTTAAATTTCG	59.97	22	118	106	223	Intergenic
769	P-03-5b-10	10	Pepper.v.1.55.chr03_48831932_48832232	151	GCGAAAATATGACACCGACTC	59.588	21	TGCTTTACCCTTATGATCGCA	60.594	21	293	2	294	Intergenic
770	P-03-5b-11	11	Pepper.v.1.55.chr03_56533059_56533359	151	TCGAGGAAGAATATTTCCAAGG	59.567	22	AATTTCCTACGCAATGGCAG	60.096	20	149	97	245	Intergenic
771	P-03-5b-12	12	Pepper.v.1.55.chr03_62529385_62529685	151	TCACATGTATCCTTCGGCCT	60.483	20	AGGCAACTTTCCAAGGAACT	57.909	20	168	86	253	Intergenic
772	P-03-5b-13	13	Pepper.v.1.55.chr03_70058337_70058637	151	TGTAAAAGCAATGCAAGCAAA	59.52	21	GCGAAGCCAAAATAAGAAAGA	58.642	21	168	37	204	Intergenic
773	P-03-5b-14	14	Pepper.v.1.55.chr03_75685578_75685878	151	TAAATCCCGTGTTTGGAAGC	59.938	20	TCCAGTGACACGACACGATT	60.162	20	149	124	272	Intergenic
774	P-03-5b-15	15	Pepper.v.1.55.chr03_80450569_80450869	151	CCTCCACCAAGGAACCTGTA	59.959	20	TAAAGTTGGCATTTGAGGGG	59.931	20	233	34	266	Intergenic
775	P-03-5b-16	16	Pepper.v.1.55.chr03_86433913_86434213	151	TTTGATGAAATGACACCCCTC	59.782	21	TTCCCATGCCTCATTTCTTC	60.014	20	234	67	300	Intergenic
776	P-03-5b-17	17	Pepper.v.1.55.chr03_92196093_92196393	151	TGGGTTGCTTGAGATCTTCC	60.195	20	TTGCTGGGGATTTCATGATT	60.274	20	127	66	192	Intergenic
777	P-03-5b-18	18	Pepper.v.1.55.chr03_96972542_96972842	151	TGGGACCTAGACAACACCATC	59.835	21	CATGACCCTTTGGATTTTGG	60.162	20	256	1	256	Intergenic
778	P-03-5b-19	19	Pepper.v.1.55.chr03_106201709_106202009	151	GGAACAATGTGAGTGGCGAT	60.935	20	GATGGACGGTCGAAACTGAT	59.934	20	283	0	282	Intergenic
779	P-03-5b-20	20	Pepper.v.1.55.chr03_113838789_113839089	151	TTGCCATTGAAAGATAGGGC	60.038	20	CCCATAATTGCCTTTCCCAT	60.874	20	131	72	202	Intergenic
780	P-03-5b-21	21	Pepper.v.1.55.chr03_120702615_120702915	151	CGCCTAGCCCAAAGTTAAAA	59.381	20	GGTTATTGGTGGGGAATTTCA	60.768	21	217	79	295	Intergenic
781	P-03-5b-22	22	Pepper.v.1.55.chr03_127054737_127055037	151	CATTCAAAACACAAAATCCCC	59.168	21	TGTTTGTGGTATGGTTGGTGA	59.725	21	226	5	230	Intergenic
782	P-03-5b-23	23	Pepper.v.1.55.chr03_133707865_133708165	151	TCCCCATGACTTGGTATCAT	57.646	20	CTGGTGGCTCTAGATTTCGG	59.83	20	149	59	207	Intergenic
783	P-03-5b-24	24	Pepper.v.1.55.chr03_138878403_138878703	151	TGTGAGCGCTACATTACACAAA	59.438	22	TGATAACATTGGTCAGGGCA	59.924	20	181	57	237	Intergenic
784	P-03-5b-25	25	Pepper.v.1.55.chr03_144029307_144029607	151	TTGCGATGATGGTGTACCTG	60.539	20	CCTTGCCATATGCTGACCTT	60.096	20	142	88	229	Intergenic
785	P-03-5b-26	26	Pepper.v.1.55.chr03_150020684_150020984	151	TGAATCATCTGTTAAAAGAACCAG	57.521	24	TTTTGTGCTGGTGATTCATAGG	59.996	22	207	33	239	Intergenic
786	P-03-5b-27	27	Pepper.v.1.55.chr03_153884471_153884771	151	GCAAGCAATGTCATTAGCCA	59.839	20	TTTTGGAAATGTTGTGGGGT	60.066	20	150	91	240	Intergenic
787	P-03-5b-28	28	Pepper.v.1.55.chr03_159993158_159993458	151	AGCCAGTTTAGACCCATCTCA	58.803	21	TGTCATAAGGCATCTCGCAG	59.972	20	210	67	276	Intergenic
788	P-03-5b-29	29	Pepper.v.1.55.chr03_165115204_165115504	151	CAAGAGATGAGGACCCTGAGTT	59.739	22	TCCTAACACTGGTTGGGGAG	59.959	20	175	90	264	Intergenic
789	P-03-5b-30	30	Pepper.v.1.55.chr03_174083103_174083403	151	GCCAATAACAAAAGAAATTGAAAGA	59.911	25	TTTGGAATAGAAATTAAGGACTTTTGA	59.828	27	165	77	241	Intergenic
790	P-03-5b-31	31	Pepper.v.1.55.chr03_181037814_181038114	151	GTCACTTCCCCTCAACCAAA	59.943	20	TTGGTGTTCTTGAGGAGGCT	59.844	20	119	128	246	Intergenic
791	P-03-5b-32	32	Pepper.v.1.55.chr03_187664758_187665058	151	GCTTTCTTCCCAACACCTTG	59.711	20	AAAACCTAGTCGAGGAGCGA	59.077	20	129	124	252	Intergenic
792	P-03-5b-33	33	Pepper.v.1.55.chr03_191077867_191078167	151	ACACGAGCCAAACCTCAAAC	60.156	20	AGCTCAGTTCAGCCCATAGC	59.603	20	226	22	247	Intergenic
793	P-03-5b-34	34	Pepper.v.1.55.chr03_195956349_195956649	151	GTTGACTCTCAAGCAGTGCC	58.596	20	AGAGTGGCTGAAAACACCAA	58.342	20	219	72	290	Intergenic
794	P-03-5b-35	35	Pepper.v.1.55.chr03_199947013_199947313	151	ACAACAAGACTGTGGAGCCC	60.159	20	GTTGTCTTGCCAAAAGGGAG	59.711	20	149	110	258	Intergenic
795	P-03-5b-36	36	Pepper.v.1.55.chr03_201684325_201684625	151	TTCCTGATCCAAAAATGGAA	57.983	20	TGTGAAAAGGAGATGCATGG	59.648	20	249	8	256	Intergenic
796	P-03-5b-37	37	Pepper.v.1.55.chr03_205703287_205703587	151	TCATATGCGGCAAGGTCATA	60.058	20	CAAGAACGGGGCTTTGTTTA	60.103	20	169	58	226	CA03g18490	PREDICTED: mitogen-activated protein kinase kinase kinase YODA-like [Solanum tuberosum]
797	P-03-5b-38	38	Pepper.v.1.55.chr03_210672868_210673168	151	GGTGAAACAAAATATGTCGGAAA	60.102	23	ACGTACGAACTTGAACCCAA	58.132	20	272	3	274	Intergenic
798	P-03-5b-39	39	Pepper.v.1.55.chr03_214595677_214595977	151	AAACCCATGGACTCTAGTGATGA	59.878	23	TGGCAAGTTTTTCCTTGGAG	60.22	20	173	34	206	Intergenic
799	P-03-5b-40	40	Pepper.v.1.55.chr03_219236923_219237223	151	AAATTAACATGCTTTGCCGC	60.102	20	TGGCTATTCGTCTATTCCGA	58.335	20	179	20	198	Intergenic
800	P-03-5b-41	41	Pepper.v.1.55.chr03_225559055_225559355	151	GCAAGAAAATTGACATCGCA	59.816	20	TTGACAAGTCAGCTGCATCA	59.113	20	198	103	300	CA03g23120	Cyclic nucleotide-gated ion channel%2C putative
801	P-03-5b-42	42	Pepper.v.1.55.chr03_230643549_230643849	151	GTCGTTTTTGGAAGGAAGCA	60.227	20	CCCCCTCTTTGTTGAGTTTTT	59.486	21	274	3	276	Intergenic
802	P-03-5b-43	43	Pepper.v.1.55.chr03_235817896_235818196	151	TTTTCAAAACGGCCTATGCT	59.72	20	TTTCTTGATCTACCTTCGCCT	58.085	21	188	40	227	Intergenic
803	P-03-5b-44	44	Pepper.v.1.55.chr03_239593039_239593339	151	TCACATTATTGTGGGCTTGG	59.395	20	TTCCTTTGGAGATACCCTTCA	58.632	21	107	90	196	Intergenic
804	P-03-5b-45	45	Pepper.v.1.55.chr03_243104028_243104328	151	CCCCAAATCATACGTGAAAA	58.334	20	GGGGCTGGGTGGAGAATA	60.828	18	189	107	295	Intergenic
805	P-03-5b-46	46	Pepper.v.1.55.chr03_247743722_247744022	151	CATTGGTTGCGGAAGAATTT	59.938	20	TTTGTTGTTGGTGGGAGTGA	59.976	20	222	17	238	Intergenic
806	P-03-5b-47	47	Pepper.v.1.55.chr03_250857276_250857576	151	TTGAACAATGAAAATAACCCGA	59.341	22	TTTGATAACTCGCTAAAAAGTGAA	57.468	24	100	88	187	Intergenic
807	P-03-5b-48	48	Pepper.v.1.55.chr03_253863829_253864129	151	TGAAAGCGTCATACATCCCA	60.073	20	CAAACGACGCCCTAAGAGAA	60.378	20	144	68	211	Intergenic
808	P-03-5b-49	49	Pepper.v.1.55.chr03_257324419_257324719	151	CTCGTCCCAATTTATGTGGC	60.331	20	TGGTTGAAACCATCTATCATGC	59.829	22	203	0	202	Intergenic
809	P-04-5b-1	1	Pepper.v.1.55.chr04_7597840_7598140	151	CACGAAGGTTGGGAATCATC	60.317	20	CCAACCTCCATGTCATACCC	60.05	20	162	13	174	Intergenic
810	P-04-5b-2	2	Pepper.v.1.55.chr04_13231293_13231593	151	ACCCCTGAGCTTCCACTTTT	60.11	20	ACACTCCCCCTGCTCTCTCT	60.404	20	192	47	238	Intergenic
811	P-04-5b-3	3	Pepper.v.1.55.chr04_18559989_18560289	151	GCCACAAATGAGTGGTTTGA	59.547	20	CGGTTGGGTTTGTTATTGCT	59.861	20	168	111	278	Intergenic
812	P-04-5b-4	4	Pepper.v.1.55.chr04_23566385_23566685	151	TTCATTTCCCTCACAAGAGGA	59.656	21	GCAATCAGTCGATCAGGTCA	59.794	20	252	4	255	Intergenic
813	P-04-5b-5	5	Pepper.v.1.55.chr04_30705533_30705833	151	GCCTCGTACTTATGCTATGGCT	59.804	22	TATCACAACACAGCCTTGGG	59.566	20	147	97	243	Intergenic
814	P-04-5b-6	6	Pepper.v.1.55.chr04_35612012_35612312	151	TGCCATCAGCTCGATCATAC	59.788	20	TAGGGCTTGCCACATAAAGG	60.089	20	121	71	191	Intergenic
815	P-04-5b-7	7	Pepper.v.1.55.chr04_41992964_41993264	151	TGAGGCAACAAGTCAACCAG	59.873	20	CCCAAAGGCAAACTGAACAT	59.971	20	122	124	245	Intergenic
816	P-04-5b-8	8	Pepper.v.1.55.chr04_45953982_45954282	151	TGCAATCTGATGTTGGTGGT	59.967	20	CGCATAGTTATTCCAGGGGA	59.916	20	104	127	230	Intergenic
817	P-04-5b-9	9	Pepper.v.1.55.chr04_51294710_51295010	151	ATATCCTACCCCTTGCCCTC	59.265	20	TAGTGTTAACGGACCTCGCC	60.132	20	105	121	225	Intergenic
818	P-04-5b-10	10	Pepper.v.1.55.chr04_57102008_57102308	151	CTTTTATTGCTACAAAGCCCTTA	57.051	23	TTCCAGCAGTGTGTGGATTC	59.682	20	113	67	179	Intergenic
819	P-04-5b-11	11	Pepper.v.1.55.chr04_63011590_63011890	151	GGGACCCTCTATCTCCCATC	59.714	20	GAAAAATGGAAACCCCAGGT	60.032	20	252	20	271	Intergenic
820	P-04-5b-12	12	Pepper.v.1.55.chr04_68830077_68830377	151	TGCACTAGATCGAGCAACCA	60.562	20	TCAAGGCCATGAGCATATCA	60.182	20	158	48	205	Intergenic
821	P-04-5b-13	13	Pepper.v.1.55.chr04_78236276_78236576	151	AGCGCTACTGGCCTGAATAA	60.003	20	TAAATTGGGCTTAAAGGGGG	60.135	20	256	28	283	Intergenic
822	P-04-5b-14	14	Pepper.v.1.55.chr04_85959939_85960239	151	GGGCTCACTTGTGACCCTAA	60.111	20	TCCTGTGACTCTCGGAAGGT	59.835	20	124	65	188	Intergenic
823	P-04-5b-15	15	Pepper.v.1.55.chr04_91432724_91433024	151	CCCTGAATCTCTTGACCCAC	59.505	20	TGTAGCCAGACAAGTATGGGG	60.001	21	197	90	286	Intergenic
824	P-04-5b-16	16	Pepper.v.1.55.chr04_98747990_98748290	151	TGCCTCAAGATCCTCAGAGAG	59.688	21	CATTGTTGGTCCAAGCTTCA	59.691	20	186	71	256	Intergenic
825	P-04-5b-17	17	Pepper.v.1.55.chr04_108064847_108065147	151	ATTGGTCCATTAGCGAGGTT	58.53	20	CAAGTTCCTTTACATAGGTCTTGTTC	58.795	26	159	64	222	Intergenic
826	P-04-5b-18	18	Pepper.v.1.55.chr04_114119314_114119614	151	TCAAATAGGCGGATTCTTCG	60.167	20	ACCTTTTCAAAGGGGCATCT	59.94	20	168	102	269	Intergenic
827	P-04-5b-19	19	Pepper.v.1.55.chr04_122800523_122800823	151	GAATTCCTTGATGGCTCACC	59.488	20	CCTGGTGCTAAATTGGGAAA	59.931	20	197	98	294	Intergenic
828	P-04-5b-20	20	Pepper.v.1.55.chr04_129819848_129820148	151	CTCAGTCACTTCTCGGATCTCA	59.598	22	CATCTTTGGGCTCACTTGGT	60.111	20	164	96	259	Intergenic
829	P-04-5b-21	21	Pepper.v.1.55.chr04_137022920_137023220	151	ACACCGCATGAACACGAATA	59.995	20	CATGATTTAGCACAGTCGGC	59.301	20	126	93	218	Intergenic
830	P-04-5b-22	22	Pepper.v.1.55.chr04_143745577_143745877	151	AAATAATCGGCAAGAGGCAG	59.32	20	AGGAGGAATTTCTTCAGGCT	57.075	20	194	27	220	Intergenic
831	P-04-5b-23	23	Pepper.v.1.55.chr04_148132810_148133110	151	ACACCCTCTTTCACTGGTGG	60.002	20	GCCATCTATTAAACAACGAGGG	59.864	22	173	41	213	Intergenic
832	P-04-5b-24	24	Pepper.v.1.55.chr04_157529108_157529408	151	CTTTGCTGAATTCCCTTTGG	59.679	20	CATGCACAAAGTGGTTCTGG	60.152	20	202	32	233	Intergenic
833	P-04-5b-25	25	Pepper.v.1.55.chr04_165906843_165907143	151	ATGCATCCAAAACTCGATCC	59.9	20	AGAGCGGGAATAGGCAGAAT	60.194	20	199	32	230	Intergenic
834	P-04-5b-26	26	Pepper.v.1.55.chr04_170376878_170377178	151	GAGGATCCTGTGTCCCTCTG	59.638	20	TAGCTTGAATTCATTGGGCA	59.257	20	138	53	190	Intergenic
835	P-04-5b-27	27	Pepper.v.1.55.chr04_176647402_176647702	151	CTTGGGAACATTTGTCCTCG	60.486	20	TTCCATCATGTATTCACGCA	58.492	20	221	9	229	Intergenic
836	P-04-5b-28	28	Pepper.v.1.55.chr04_183626360_183626660	151	AAGCAACACGAACTTCAACACT	58.96	22	CTCGGGTACAGTGAGGGAAA	60.103	20	201	31	231	Intergenic
837	P-04-5b-29	29	Pepper.v.1.55.chr04_188341707_188342007	151	CTGAACACCACGAAGCAAAA	59.881	20	CTGCAAGGGATTTGGTGAAT	59.933	20	130	93	222	Intergenic
838	P-04-5b-30	30	Pepper.v.1.55.chr04_193200219_193200519	151	GACAAATGTCACAACAAACTCAGA	59.193	24	CTGAACTCGTGTCTTCTTGAGG	59.133	22	146	120	265	Intergenic
839	P-04-5b-31	31	Pepper.v.1.55.chr04_195691294_195691594	151	CTCTTGGAAGATGGGGTTCA	60.042	20	CAATTTTAGGCTTTAGGCTTTCA	59.027	23	250	28	277	Intergenic
840	P-04-5b-32	32	Pepper.v.1.55.chr04_199674321_199674621	151	CCATTGGATCATCAGCAGAG	59.193	20	CGTGTAACGACAGTTAATTTTGC	58.8	23	187	10	196	Intergenic
841	P-04-5b-33	33	Pepper.v.1.55.chr04_206148939_206149239	151	TGAAAATGTTCGCGGTTGTA	60.111	20	TTTCCTTTGCCATAGATCGG	60.031	20	267	6	272	Intergenic
842	P-04-5b-34	34	Pepper.v.1.55.chr04_210193033_210193333	151	CCTTTGCACTCTTTTCAGTGG	59.899	21	TGGGACCAATAAGGGTAAAATG	59.944	22	226	35	260	Intergenic
843	P-04-5b-1	1	Pepper.v.1.55.chr04_215824611_215824911	151	TGGTAAATTTAAGCAGGCAGC	59.398	21	TTCATGTAATTTGACCGACTTCA	59.505	23	172	49	220	Intergenic
844	P-04-5b-2	2	Pepper.v.1.55.chr04_218897479_218897779	151	GAGCCCATATCAGTTTTGAACAT	59.389	23	TATGCGTTCAATTGGTGTGG	60.379	20	172	66	237	Intergenic
845	P-05-5b-3	3	Pepper.v.1.55.chr05_361842_362142	151	AGAATCAAGGTCCATCCCAA	59.336	20	TGACTCTATGGGTGGAAGGG	59.92	20	103	77	179	Intergenic
846	P-05-5b-4	4	Pepper.v.1.55.chr05_5439147_5439447	151	TTGAAATGTGTTCGAAGACTGG	60.147	22	TGTCTGGGCGAGTACACATC	59.707	20	105	91	195	Intergenic
847	P-05-5b-5	5	Pepper.v.1.55.chr05_10110154_10110454	151	TGTCCTTATTGAACCATTCCAA	59.315	22	CAGCTCTCATCAGCAACAGG	59.726	20	243	57	299	Intergenic
848	P-05-5b-6	6	Pepper.v.1.55.chr05_14992765_14993065	151	TGGAAGAAGGGGGCTTATCT	60.032	20	GCTGCCAAAAAGCGAACTAC	60.025	20	133	97	229	Intergenic
849	P-05-5b-7	7	Pepper.v.1.55.chr05_19753609_19753909	151	CTCACAATTGAGGTCTGACGAG	59.907	22	GCGACACTTGACTTCAGCAT	59.041	20	180	116	295	Intergenic
850	P-05-5b-8	8	Pepper.v.1.55.chr05_24949375_24949675	151	GGGATGTGTCAAGTCAACAAAA	59.875	22	TTTCTCTTCCTTCTTGCTTCTG	58.009	22	138	123	260	Intergenic
851	P-05-5b-9	9	Pepper.v.1.55.chr05_27597025_27597325	151	TCATCTGCCTGAGCATTCTG	60.096	20	GTGGCTGCTAGGCATTTAGG	59.867	20	153	124	276	Intergenic
852	P-05-5b-10	10	Pepper.v.1.55.chr05_32940718_32941018	151	AATCTCAATTCTCAAACCAAAGTT	57.498	24	TCTTTTGGAGTGCAAGATGC	59.002	20	154	86	239	Intergenic
853	P-05-5b-11	11	Pepper.v.1.55.chr05_39489893_39490193	151	TTCTGTTGTGTGCCAACCTC	59.726	20	GGCGAACCATTATATGAGGC	59.397	20	228	26	253	Intergenic
854	P-05-5b-12	12	Pepper.v.1.55.chr05_44982770_44983070	151	TTTTGCCATCAGTTTGAAGC	58.895	20	TGTGTGCCCAAAATCTTACG	59.585	20	199	7	205	Intergenic
855	P-05-5b-13	13	Pepper.v.1.55.chr05_48346370_48346670	151	GCATCAGATATGCATGACCAA	59.519	21	TCTCCCTCTTGGGAACATTG	60.042	20	148	70	217	Intergenic
856	P-05-5b-14	14	Pepper.v.1.55.chr05_56377056_56377356	151	TTTCTTACGTCATCCATGCTTTT	60.017	23	ATGCTTTTGGGTGCTGAAAT	59.574	20	210	43	252	Intergenic
857	P-05-5b-15	15	Pepper.v.1.55.chr05_64143658_64143958	151	GCCACTGAAAGAGCCACTGT	60.453	20	AGGGGCCTCTCATTCACTTT	60.074	20	158	126	283	Intergenic
858	P-05-5b-16	16	Pepper.v.1.55.chr05_68355886_68356186	151	TTAACCCTGGGTGCAACTTT	59.471	20	AGGTGGCAACGCAATTCTAC	60.14	20	140	119	258	Intergenic
859	P-05-5b-17	17	Pepper.v.1.55.chr05_71405698_71405998	151	AGTGCCATGCTTTTCATTCC	60.081	20	TTTGTTCTTTCGGGAGTTGG	60.081	20	122	58	179	Intergenic
860	P-05-5b-18	18	Pepper.v.1.55.chr05_75290687_75290987	151	ATGAATGTTCGTAGTGGGGG	59.67	20	AACACAAGGAGGATCAAGCA	58.287	20	204	23	226	Intergenic
861	P-05-5b-19	19	Pepper.v.1.55.chr05_81064210_81064510	151	TCTGGATGAGTCAGTGAGGC	58.915	20	GGACAATTTCCAACAAAATGG	59.168	21	175	33	207	Intergenic
862	P-05-5b-20	20	Pepper.v.1.55.chr05_84757176_84757476	151	TGATGATGGAGATGACTCAGG	58.601	21	CAAACTCCAAGAGCTCACCC	59.844	20	238	43	280	Intergenic
863	P-05-5b-21	21	Pepper.v.1.55.chr05_88559655_88559955	151	GGAGTGCTTGCAGGTGAATC	60.812	20	ATGATCCAATTTCCATCCCA	59.952	20	124	56	179	Intergenic
864	P-05-5b-22	22	Pepper.v.1.55.chr05_93105658_93105958	151	TGTTGGGTAATGGTTGCATCT	60.242	21	TCTTGTTGGTGAACAATGGAA	59.01	21	250	28	277	Intergenic
865	P-05-5b-23	23	Pepper.v.1.55.chr05_99798463_99798763	151	CAATTGTGGAGGAGGCAAAT	59.933	20	GAATTTGAGGTGGTGGTGGT	59.679	20	246	22	267	Intergenic
866	P-05-5b-24	24	Pepper.v.1.55.chr05_105568025_105568325	151	GACCCGTATCACTGGCAGA	59.647	19	AGGGGTATGAGTCGTAGGGC	60.349	20	100	129	228	Intergenic
867	P-05-5b-25	25	Pepper.v.1.55.chr05_109243975_109244275	151	CCAAGCCTTGTGATGTTTGTT	60.023	21	GGTTAAATTGAATCAAGCCTAGAG	57.679	24	225	0	224	Intergenic
868	P-05-5b-26	26	Pepper.v.1.55.chr05_113795637_113795937	151	GAGTTCTGCTGGAGCCATTC	59.957	20	AAAAATGATGTCGAAAGGGTG	58.938	21	228	62	289	Intergenic
869	P-05-5b-27	27	Pepper.v.1.55.chr05_117480283_117480583	151	TGGTTGCATTACTACGCACA	58.782	20	CTGAGCATACCCCAAACCTC	59.55	20	143	95	237	Intergenic
870	P-05-5b-28	28	Pepper.v.1.55.chr05_123740690_123740990	151	TTTTGGTCCTTCCATGCTTT	59.546	20	CAATTGAAATTGGACAGGGG	60.162	20	129	82	210	Intergenic
871	P-05-5b-29	29	Pepper.v.1.55.chr05_130217444_130217744	151	TTTGACGCAAAGTTTAAAAAGAAA	59.408	24	GGTTTGCATTTAAGGGCTCA	60.074	20	220	47	266	Intergenic
872	P-05-5b-30	30	Pepper.v.1.55.chr05_135963941_135964241	151	TTTTGGCACAAATTAAGGGC	59.943	20	ACCATTCCCATACATCCCAC	59.341	20	120	115	234	Intergenic
873	P-05-5b-31	31	Pepper.v.1.55.chr05_143896253_143896553	151	CAATCGATTTTGAAGTGTGGAA	59.975	22	GCACATCAACACGCTCAACT	59.912	20	174	116	289	Intergenic
874	P-05-5b-32	32	Pepper.v.1.55.chr05_150868345_150868645	151	TTGAAGAACGAAATCTATCCCC	59.442	22	ACCCCTAATCGAGTTTGCCT	59.962	20	145	65	209	Intergenic
875	P-05-5b-33	33	Pepper.v.1.55.chr05_154295842_154296142	151	AAGGGAATGGTGCTGAAAGA	59.67	20	CAAATGCAAATGAGTGCAGC	60.41	20	194	60	253	Intergenic
876	P-05-5b-34	34	Pepper.v.1.55.chr05_161411665_161411965	151	TGATTTGTGGAATGTGTTTTGA	58.917	22	GGGACCCCAGGACTATGTTT	60.052	20	202	38	239	Intergenic
877	P-05-5b-35	35	Pepper.v.1.55.chr05_167284227_167284527	151	TCCAACGCAGTGTACCAAAA	60.149	20	TTTTATCTGGCCAAGCAACC	60.074	20	177	50	226	Intergenic
878	P-05-5b-36	36	Pepper.v.1.55.chr05_172340050_172340350	151	AAAACCGAAAAACCGAGCTT	60.109	20	GGGAATACGGTTCGATTTCA	59.762	20	156	123	278	Intergenic
879	P-05-5b-37	37	Pepper.v.1.55.chr05_181489218_181489518	151	GTTCTTTGCGAGGAAGATGG	59.813	20	CCTTCAACACGATCCATCACT	59.981	21	178	7	184	Intergenic
880	P-05-5b-38	38	Pepper.v.1.55.chr05_188861991_188862291	151	TGTTTGTATCTTTTAAAACAATAGCGT	58.819	27	GCTCAATTGATTGGCTAAACG	59.734	21	160	105	264	Intergenic
881	P-05-5b-39	39	Pepper.v.1.55.chr05_196291183_196291483	151	TCCTTCACTTCGGGCACTAC	60.255	20	CTTTGAGCCTTGGTGTCCAT	60.111	20	136	110	245	Intergenic
882	P-05-5b-40	40	Pepper.v.1.55.chr05_201348980_201349280	151	AACCATAGCCTACCAAGATCACA	59.906	23	ATGTAGAGGTGTGCCCAAGG	59.989	20	245	50	294	Intergenic
883	P-05-5b-41	41	Pepper.v.1.55.chr05_208340803_208341103	151	TTTAGGGCGTTACAATCATGC	59.978	21	ACCATGCATCCTTTGGAAAT	59.249	20	178	86	263	Intergenic
884	P-05-5b-42	42	Pepper.v.1.55.chr05_212801555_212801855	151	TATGGAAGTTGCCCCATGTT	60.192	20	GGGTCCAAACTCGAGATCAA	60.05	20	185	70	254	CA05g14880	Small GTP-binding protein
885	P-05-5b-43	43	Pepper.v.1.55.chr05_217657462_217657762	151	CAGCTTTAAGGCGCTAGGTG	60.166	20	GGTGATTCACTTGGTCCTCC	59.359	20	274	26	299	Intergenic
886	P-05-5b-44	44	Pepper.v.1.55.chr05_224416981_224417281	151	TTTATAAGGGAAAACTAAACTTGAGG	57.739	26	TTTTCCAAATCAATACGCCTTT	59.851	22	273	17	289	Intergenic
887	P-05-5b-45	45	Pepper.v.1.55.chr05_229309261_229309561	151	AGCAGCACCTAAGGCAAAAA	60.018	20	ATGAATGAGGCTGGGTTGTC	59.934	20	107	128	234	Intergenic
888	P-06-5b-1	1	Pepper.v.1.55.chr06_443615_443915	151	GTGGTCCAAACCACCTCTTT	58.891	20	GAAGTCAGGGCACACCTTTC	59.703	20	205	18	222	Intergenic
889	P-06-5b-2	2	Pepper.v.1.55.chr06_4271722_4272022	151	GCACTCTGGTTTCCAAAAGC	59.859	20	TGACATTCATGCGCTATCAT	57.667	20	280	5	284	CA06g01970	PREDICTED: CLIP-associated protein-like [Solanum tuberosum]
890	P-06-5b-3	3	Pepper.v.1.55.chr06_10523005_10523305	151	TCGAATCAGTTTGCAGAACAA	59.454	21	GAAAGGTAGGAAAATAAATTGGGA	58.887	24	174	41	214	Intergenic
891	P-06-5b-4	4	Pepper.v.1.55.chr06_14086042_14086342	151	GTGCCCTTGTCTCCATGTCT	60.12	20	TTGCTTTGTTACCACGGACA	60.149	20	256	9	264	Intergenic
892	P-06-5b-5	5	Pepper.v.1.55.chr06_19895370_19895670	151	TCTTTCAATGGGAGAACATTTG	59.064	22	TGGATTGATTGATTGAACCCT	59.234	21	166	89	254	Intergenic
893	P-06-5b-6	6	Pepper.v.1.55.chr06_24068397_24068697	151	GGGCACAAACCATTACCTTG	60.227	20	TTAACTCCGGGGGAGAAAGT	59.934	20	144	80	223	Intergenic
894	P-06-5b-7	7	Pepper.v.1.55.chr06_27642471_27642771	151	TTGAGTTGATGGTAGTCAATGC	57.755	22	TACCGTATGGCTCCCGTAGA	60.481	20	164	85	248	Intergenic
895	P-06-5b-8	8	Pepper.v.1.55.chr06_32101078_32101378	151	TCAGCTCAAGACCCATCAAA	59.369	20	TGATTTGAATGCTTACCGCA	60.215	20	154	123	276	Intergenic
896	P-06-5b-9	9	Pepper.v.1.55.chr06_35925726_35926026	151	GCTGATTCCCATTTCTTCCA	60.014	20	CTTGTGCATGGGTGTGAAAC	60.008	20	196	64	259	Intergenic
897	P-06-5b-10	10	Pepper.v.1.55.chr06_41814736_41815036	151	CCCACCCCACATATAACCAA	60.301	20	GGTGAGGGATGAGGAAAACA	59.903	20	241	29	269	Intergenic
898	P-06-5b-11	11	Pepper.v.1.55.chr06_52725530_52725830	151	TGCCAGACAGAGTCAACCAG	60.022	20	TGAGTATTGAGGAACTGATTTTGTG	59.589	25	167	79	245	Intergenic
899	P-06-5b-12	12	Pepper.v.1.55.chr06_60783382_60783682	151	TCCTCTACACCCCTCCAAGA	59.649	20	GGGAGATGAATTTTGGTTGTG	59.278	21	251	19	269	Intergenic
900	P-06-5b-13	13	Pepper.v.1.55.chr06_64721036_64721336	151	TATTGAGTTGGGGGACGGTA	60.184	20	TCGTTGAAATGCTCATCCTG	59.799	20	170	75	244	Intergenic
901	P-06-5b-14	14	Pepper.v.1.55.chr06_73229660_73229960	151	TTCCCTAAGGAAGAGCTAGGG	58.988	21	GGACTCATTGATGAAGACCCA	59.918	21	102	79	180	Intergenic
902	P-06-5b-15	15	Pepper.v.1.55.chr06_82979594_82979894	151	ACCTCGACCTTTTGGTCCTT	59.972	20	TAGTGGTGGATGCCCTTAGC	60.096	20	245	54	298	Intergenic
903	P-06-5b-16	16	Pepper.v.1.55.chr06_87806252_87806552	151	CCGTATCATCCTCCCCTTCT	60.285	20	ACCTTGGCATGTTGAGATGA	59.09	20	135	55	189	Intergenic
904	P-06-5b-17	17	Pepper.v.1.55.chr06_94396357_94396657	151	TTATAGGCCGCCACAATCAT	60.31	20	TGGAGGTCCTTTGTTGAGTG	58.695	20	161	125	285	Intergenic
905	P-06-5b-18	18	Pepper.v.1.55.chr06_99227850_99228150	151	GATGAAGCCAAAGGGAATGA	60.014	20	CAGGTTGAACGTGTCTTTCG	59.335	20	133	121	253	Intergenic
906	P-06-5b-19	19	Pepper.v.1.55.chr06_105436480_105436780	151	CGATGATGTGCAATGGAAAC	59.931	20	TTCCACTTTTCATCCCAAGG	59.903	20	146	97	242	Intergenic
907	P-06-5b-20	20	Pepper.v.1.55.chr06_114102107_114102407	151	TGCATAGTGTCTGAAGTGAACCA	60.736	23	GCCACCATCACCTTGAGACT	60.12	20	212	47	258	Intergenic
908	P-06-5b-21	21	Pepper.v.1.55.chr06_120338449_120338749	151	GACACTGTCTGAAGGCCCAT	60.12	20	TCCCTATCTCAGCTGCTTGC	60.646	20	232	18	249	Intergenic
909	P-06-5b-22	22	Pepper.v.1.55.chr06_127185820_127186120	151	AAAATCATGCATGCTGACGA	60.228	20	AAATATTGGACTCCATGCGG	59.784	20	237	46	282	Intergenic
910	P-06-5b-23	23	Pepper.v.1.55.chr06_133282186_133282486	151	TCAAGTGGCAACTCTGTATTCC	59.242	22	TCATGACTGTTTTGCCCTTTT	59.601	21	125	85	209	Intergenic
911	P-06-5b-24	24	Pepper.v.1.55.chr06_141868943_141869243	151	GCAATGGCAGGCTCTAAACT	59.481	20	GGACGAATGATCTCAAGGGA	60.011	20	133	78	210	Intergenic
912	P-06-5b-25	25	Pepper.v.1.55.chr06_147465323_147465623	151	GCAACTATTGAATCACCCACC	59.307	21	GAGGCATCCCCAGATGTTAC	59.366	20	183	67	249	Intergenic
913	P-06-5b-26	26	Pepper.v.1.55.chr06_152695196_152695496	151	TCGCCTCTGCAAAGAAAAAT	59.96	20	TTCACGTGGATGGATTGAAA	59.9	20	244	54	297	Intergenic
914	P-06-5b-27	27	Pepper.v.1.55.chr06_158103189_158103489	151	TGACTTGTGGGTACAAAAGAAAAA	59.946	24	CGCCTACATTCAACTCCCAT	59.955	20	171	95	265	Intergenic
915	P-06-5b-28	28	Pepper.v.1.55.chr06_163952923_163953223	151	GCCAAACAAATTTTGCCAAG	60.468	20	GAAAAGACCAGGGACACCAA	59.943	20	208	42	249	Intergenic
916	P-06-5b-29	29	Pepper.v.1.55.chr06_169248696_169248996	151	GGACAAATCCTAACAGGTGGG	60.595	21	GCTGCTGAAACTTTTCGACG	61.08	20	109	77	185	Intergenic
917	P-06-5b-30	30	Pepper.v.1.55.chr06_173933432_173933732	151	GACTTGCCTTTTGGTGTGTG	59.187	20	AAATGGCCATGGTGTATGGT	59.939	20	208	0	207	Intergenic
918	P-06-5b-31	31	Pepper.v.1.55.chr06_180655486_180655786	151	GGGGTTTAAGCTACCATGTTG	58.503	21	AATGCATCCCCTATGTCCAG	59.773	20	210	55	264	Intergenic
919	P-06-5b-32	32	Pepper.v.1.55.chr06_186086161_186086461	151	AATCTCCCATCAAAAGCACG	60.074	20	GGCCCATTTCCATCATAAAA	59.599	20	223	78	300	Intergenic
920	P-06-5b-33	33	Pepper.v.1.55.chr06_190108394_190108694	151	ACTTGGGAAGCTGAAGCAGA	60.134	20	TCACAAGGATTCAATTTCTCACA	59.601	23	161	98	258	Intergenic
921	P-06-5b-34	34	Pepper.v.1.55.chr06_194696154_194696454	151	GAGACCTCCCCAAAACAACA	59.943	20	TGTTAGGAGGTCGGAAGGTG	60.103	20	121	113	233	Intergenic
922	P-06-5b-35	35	Pepper.v.1.55.chr06_199483769_199484069	151	GGCCCGTTTACGTATCATGT	59.713	20	ATGCCAAACCATCATCATCA	59.738	20	182	32	213	Intergenic
923	P-06-5b-36	36	Pepper.v.1.55.chr06_204085202_204085502	151	TATCTGCTCCTTTTCTGCCC	59.41	20	ACAAGGAGACCCTTTGTCCC	60.349	20	194	96	289	Intergenic
924	P-06-5b-37	37	Pepper.v.1.55.chr06_209558241_209558541	151	TCACCCATCAGTTTAGGCTTG	60.118	21	TGACATGCCCCAATGAGTAA	59.924	20	146	77	222	Intergenic
925	P-06-5b-38	38	Pepper.v.1.55.chr06_216729446_216729746	151	TCCATGCCTTGAGTCACATC	59.637	20	CCATGTCCACCACTGAACTG	59.997	20	161	30	190	Intergenic
926	P-06-5b-39	39	Pepper.v.1.55.chr06_219170362_219170662	151	ACATTGTGGGTGGGAACACT	60.135	20	TGTCATTGCCAGGATATCAGA	59.09	21	145	78	222	Intergenic
927	P-06-5b-40	40	Pepper.v.1.55.chr06_225547732_225548032	151	TAGGCACAAAATGAATCGGG	60.827	20	ACCCAATAGCCATGAAACCA	60.192	20	196	83	278	CA06g21770	COL domain class transcription factor isoform 1 [Theobroma cacao]
928	P-06-5b-41	41	Pepper.v.1.55.chr06_231260892_231261192	151	GCATTGCACGTTGAAAGAAA	59.856	20	CCTTAATGTCATGCTTTGAGGTC	60.014	23	241	44	284	Intergenic
929	P-06-5b-42	42	Pepper.v.1.55.chr06_235991884_235992184	151	CTCCATTGGGCAACACTTTT	59.971	20	TGTCATCCTTTGTTTACCCG	58.475	20	143	48	190	Intergenic
930	P-07-5b-1	1	Pepper.v.1.55.chr07_5423414_5423714	151	GGGTGACACAGAATTCCCAG	60.363	20	TCTGGGTATGGATTGGCTGT	60.34	20	118	100	217	Intergenic
931	P-07-5b-2	2	Pepper.v.1.55.chr07_9265081_9265381	151	AAGAATCAACATTGAACCTTGTG	58.162	23	TTTTAAAAACTGAACCTATGGCA	57.955	23	101	80	180	Intergenic
932	P-07-5b-3	3	Pepper.v.1.55.chr07_14249031_14249331	151	CCAACAGTTCAGTCATCTGTCA	58.777	22	GCAATACCAACACCATCCAA	59.251	20	227	73	299	Intergenic
933	P-07-5b-4	4	Pepper.v.1.55.chr07_20172585_20172885	151	TCTCCCTCTGGAGCTTCTACA	59.173	21	TTCAAAAATTCTTTTTCTTGCCA	60.095	23	177	19	195	Intergenic
934	P-07-5b-5	5	Pepper.v.1.55.chr07_24240255_24240555	151	CGCAACTAATATGCGACCAA	59.725	20	ACGGGACTTCAACCAAATGA	60.353	20	149	75	223	Intergenic
935	P-07-5b-6	6	Pepper.v.1.55.chr07_29430134_29430434	151	TTCTTCTCAGTGACTGCCCA	59.545	20	GAAGCCATCAGCAGGACATT	60.226	20	176	64	239	Intergenic
936	P-07-5b-7	7	Pepper.v.1.55.chr07_36211241_36211541	151	TTTCCCACTACAAATGCAACC	59.853	21	TTTGGCTCTGGTCCAATCTT	59.67	20	191	16	206	Intergenic
937	P-07-5b-8	8	Pepper.v.1.55.chr07_40574320_40574620	151	TGCCATATTTTATCATCTCACGTT	59.773	24	GGGTCATTGTCAAACTGGCT	59.973	20	220	23	242	CA07g04950	Short-chain alcohol dehydrogenase
938	P-07-5b-9	9	Pepper.v.1.55.chr07_45929883_45930183	151	CCGACATGAGGTTTGGTCTT	59.966	20	TCAAGGAAGACTGGGGAATG	60.042	20	101	120	220	Intergenic
939	P-07-5b-10	10	Pepper.v.1.55.chr07_50049230_50049530	151	CTACCGAACCGATAACCCAA	59.817	20	TCTTCCTCAAAGATGTGCTGTG	60.431	22	139	38	176	Intergenic
940	P-07-5b-11	11	Pepper.v.1.55.chr07_54005675_54005975	151	TGCCAAGCAAGTTCTCAAAG	59.195	20	GGTATGCCCGTACAACAACG	61.196	20	178	53	230	Intergenic
941	P-07-5b-12	12	Pepper.v.1.55.chr07_59560086_59560386	151	GATTTGAGGCGTGACAGGAC	60.667	20	TACCCACGCTATGGAGGAAC	59.955	20	199	63	261	Intergenic
942	P-07-5b-13	13	Pepper.v.1.55.chr07_64954920_64955220	151	CCCATCAGTAGGTAAGAAAACCC	60.115	23	TTTCACCATGTTTTGGGGAT	60.029	20	133	65	197	Intergenic
943	P-07-5b-14	14	Pepper.v.1.55.chr07_69661234_69661534	151	GCACCTCAACTCAGGCAAAT	60.263	20	CATGCTACACTAACCTTGGGG	59.503	21	285	4	288	Intergenic
944	P-07-5b-15	15	Pepper.v.1.55.chr07_75240689_75240989	151	TCAAGAAGTTCGGAATTAAAGGA	59.277	23	TTTGATTTTAGTGGGAATTGGG	60.049	22	230	54	283	Intergenic
945	P-07-5b-16	16	Pepper.v.1.55.chr07_80309194_80309494	151	TGCTTTCACAAAACATCCCA	60.088	20	CAAGATTGCACGTCCAAGAA	59.84	20	163	116	278	Intergenic
946	P-07-5b-17	17	Pepper.v.1.55.chr07_84289933_84290233	151	GGGAAGTAAAGGTTTACGATTTCA	59.795	24	ATATGGCGGTCCAACACTTC	59.82	20	186	42	227	Intergenic
947	P-07-5b-18	18	Pepper.v.1.55.chr07_90380833_90381133	151	CCACTTTGGGCAAAAATGTAA	59.855	21	CAATTGTTGACCACCAAGGA	59.389	20	185	87	271	Intergenic
948	P-07-5b-19	19	Pepper.v.1.55.chr07_94653416_94653716	151	CCCAATAGCTGATGTGGGAT	59.773	20	GATGAAGCTGGAACCTCTGC	59.957	20	183	37	219	Intergenic
949	P-07-5b-20	20	Pepper.v.1.55.chr07_99936179_99936479	151	GTTGAGACATCAACCTGCCA	59.682	20	CCAGCTGGAAGGATGTCAAT	60.073	20	154	33	186	Intergenic
950	P-07-5b-21	21	Pepper.v.1.55.chr07_106799734_106800034	151	TGAGTCAGTTGGGGGTTTGT	60.399	20	CACATCACACATGACACGGA	60	20	148	38	185	Intergenic
951	P-07-5b-22	22	Pepper.v.1.55.chr07_112457788_112458088	151	AGCCCATCAACATCAGGAAC	59.934	20	ATATTCACCGGTTGGCTGAG	59.955	20	158	74	231	Intergenic
952	P-07-5b-23	23	Pepper.v.1.55.chr07_116525966_116526266	151	GGGTGGACTAGCTAAAATGCC	59.979	21	TACGTAGGCACCCTTCTTGG	60.125	20	147	84	230	Intergenic
953	P-07-5b-24	24	Pepper.v.1.55.chr07_119800751_119801051	151	ATTGGTGACCCTCACGATGT	60.246	20	ATCCATCGGTGAAGCAAAAG	60.074	20	107	127	233	Intergenic
954	P-07-5b-25	25	Pepper.v.1.55.chr07_128675720_128676020	151	AGTATTTCTCCTTGGGGCGT	59.962	20	CTTGTTCTTGATGGTGACCTTG	59.633	22	103	97	199	Intergenic
955	P-07-5b-26	26	Pepper.v.1.55.chr07_132743011_132743311	151	CACCACCAATACCACCAATG	59.541	20	GGTGTTGGTGTAGGTTTTGG	57.827	20	208	33	240	Intergenic
956	P-07-5b-27	27	Pepper.v.1.55.chr07_139290355_139290655	151	TTGGGTACGATTCCAAGGTC	59.79	20	CCTTATGTTGGGGAAAGGTG	59.284	20	145	61	205	Intergenic
957	P-07-5b-28	28	Pepper.v.1.55.chr07_146555973_146556273	151	GCCAAATAGCAGCCTAAAGC	59.127	20	TGGATTAGAGGTTTTTGTACCGA	59.886	23	186	78	263	Intergenic
958	P-07-5b-29	29	Pepper.v.1.55.chr07_153560996_153561296	151	TGTCCCCAACTAACTCTGCC	60.111	20	CAGTTCAATCCCAGTCAGCA	59.831	20	122	112	233	Intergenic
959	P-07-5b-30	30	Pepper.v.1.55.chr07_158284228_158284528	151	TGTGGACAACCAACCTTGAA	59.976	20	CTCCAGATTTGGTGGCTGAT	60.073	20	127	57	183	Intergenic
960	P-07-5b-31	31	Pepper.v.1.55.chr07_164114520_164114820	151	CATTCATACATGATCCTCAATTCAA	60.089	25	GAAGAACTAAAGTTGGGAAATGG	58.259	23	101	83	183	Intergenic
961	P-07-5b-32	32	Pepper.v.1.55.chr07_171234020_171234320	151	TCCTAATGACAGTCAAGCATTCA	59.761	23	GATTTTGCGGGGTCTTACAA	59.938	20	163	32	194	Intergenic
962	P-07-5b-33	33	Pepper.v.1.55.chr07_177141863_177142163	151	TTGGCTAACCGTCCGATTTA	60.448	20	TCTCCAAATCAAAGAGTACACAGG	59.69	24	171	103	273	Intergenic
963	P-07-5b-34	34	Pepper.v.1.55.chr07_187660887_187661187	151	TTTTTATGAATCAAATCATGTTCAA	57.716	25	CGATTCACGAAGTACAGTAAGCA	59.477	23	210	49	258	Intergenic
964	P-07-5b-35	35	Pepper.v.1.55.chr07_196011683_196011983	151	TTGACATGCAGGGTCTGAAG	59.831	20	CCCGGACTATGACCAAAAGA	59.926	20	178	33	210	Intergenic
965	P-07-5b-36	36	Pepper.v.1.55.chr07_201997560_201997860	151	AAAGCAAACACAACAGCAGC	59.126	20	GTGATGCCTCCAGAGTTGGT	60.12	20	139	118	256	Intergenic
966	P-07-5b-37	37	Pepper.v.1.55.chr07_208589089_208589389	151	ATGGCAGGATTTTAACGGTG	59.823	20	CACGCATACTTGGTTTCTAAAGG	60.063	23	110	115	224	Intergenic
967	P-07-5b-38	38	Pepper.v.1.55.chr07_214368075_214368375	151	CAGCGAAAGTCGAATGTTGA	59.988	20	CATGTTTAACCTTAATCAAATCAGAA	57.894	26	122	112	233	Intergenic
968	P-07-5b-39	39	Pepper.v.1.55.chr07_217975465_217975765	151	TTGCAATAACCATACCTCCG	58.506	20	AGCCCATCTCTATTCTGCCC	60.567	20	102	109	210	Intergenic
969	P-07-5b-40	40	Pepper.v.1.55.chr07_221614448_221614748	151	GGCATCCATTAAATCGTGGT	59.651	20	TGTTGTCACGTCATTCTGGG	60.57	20	110	89	198	Intergenic
970	P-07-5b-41	41	Pepper.v.1.55.chr07_225646433_225646733	151	GAAACAAAGCGGGAATCGTA	60.074	20	TTGGACCAACCCACTTTTTC	59.807	20	186	77	262	Intergenic
971	P-07-5b-42	42	Pepper.v.1.55.chr07_228897216_228897516	151	TTTGGATCAACAATCCCTGA	58.897	20	TTTTGTCATCTTCCATGCACTC	60.118	22	177	46	222	Intergenic
972	P-08-5b-1	1	Pepper.v.1.55.chr08_908268_908568	151	GTAAGGCCCGAGTCTAAGCC	60.228	20	TCCGGGTAGCTCATTTCAAC	60.074	20	166	74	239	CA08g00360	Hcr9-Avr4-per1
973	P-08-5b-2	2	Pepper.v.1.55.chr08_5208979_5209279	151	TGCCATTGTGTCTTGAGCAT	60.272	20	CCCAGCTAACCGCTAAAGTG	59.898	20	274	9	282	Intergenic
974	P-08-5b-3	3	Pepper.v.1.55.chr08_11645066_11645366	151	CAAGGTACACCGTGACAAGTG	59.12	21	GAAAACTCGTGATTGCCGTT	60.118	20	173	119	291	Intergenic
975	P-08-5b-4	4	Pepper.v.1.55.chr08_16677820_16678120	151	AACCGAACCAACCATGAGAG	59.966	20	TGCATCCTTCTCGACCTCTT	59.95	20	122	56	177	Intergenic
976	P-08-5b-5	5	Pepper.v.1.55.chr08_21509015_21509315	151	CGATCAATATGGGTCCCAAC	60.014	20	GCCAACGTGAGGATCAAAGT	60.119	20	230	29	258	Intergenic
977	P-08-5b-6	6	Pepper.v.1.55.chr08_26098288_26098588	151	CCACGACCTCTAAGCTCCAA	60.388	20	AACCACAACCCACCTTTATGA	59.205	21	157	108	264	Intergenic
978	P-08-5b-7	7	Pepper.v.1.55.chr08_34360444_34360744	151	CACACCGGATTATGCCAAG	59.933	19	TGTGCACTTTGCTTTCTCCTT	60.045	21	176	4	179	Intergenic
979	P-08-5b-8	8	Pepper.v.1.55.chr08_41770341_41770641	151	TCAAGCCATTTCCTTTGCTC	60.331	20	GGTGGGACTTGGTTGTGTTT	59.721	20	243	48	290	Intergenic
980	P-08-5b-9	9	Pepper.v.1.55.chr08_47829813_47830113	151	ATGATCATGCTACATCGCCC	60.864	20	GCTGATCCCGAGTCCAATTA	60.036	20	273	7	279	Intergenic
981	P-08-5b-10	10	Pepper.v.1.55.chr08_52368462_52368762	151	TAAGGAGGAGTCGCAAGCTG	60.668	20	CTTTGGAGCCATTTTTCCTG	59.679	20	228	3	230	Intergenic
982	P-08-5b-11	11	Pepper.v.1.55.chr08_57553550_57553850	151	CTCTGGGGAAAAGAGACACG	59.837	20	TCAGGAACTGCTTGGGATTC	60.195	20	242	0	241	Intergenic
983	P-08-5b-12	12	Pepper.v.1.55.chr08_64910738_64911038	151	CTAGGGTTTCCACCAGCTCA	60.246	20	GGATTCCGGCAATTTAAGGT	60.15	20	169	104	272	Intergenic
984	P-08-5b-13	13	Pepper.v.1.55.chr08_69546429_69546729	151	GGCTTCGCTTTCACATTTTC	59.829	20	GCCTAATTCCCTTTCTTGGG	59.903	20	118	112	229	Intergenic
985	P-08-5b-14	14	Pepper.v.1.55.chr08_77363824_77364124	151	AATTTGCTCCAATGGCTCAG	60.214	20	GCAAAAATCCATTATAAGGCTGC	61.087	23	102	85	186	Intergenic
986	P-08-5b-15	15	Pepper.v.1.55.chr08_83282135_83282435	151	GCTGACTACGAATAAATGCATGA	59.292	23	ATTGGGGCATGTTGGTTAGA	60.192	20	213	7	219	Intergenic
987	P-08-5b-16	16	Pepper.v.1.55.chr08_91349140_91349440	151	GGTGAATTGGCCTTAGTTGC	59.574	20	GAAAGGGCATTCTTTAGGCA	59.297	20	278	0	277	Intergenic
988	P-08-5b-17	17	Pepper.v.1.55.chr08_100788422_100788722	151	TGTTTGGAAAAGATTTGGAACA	59.469	22	TTGATGGATTTATGGAGGGC	59.722	20	172	116	287	Intergenic
989	P-08-5b-18	18	Pepper.v.1.55.chr08_108075394_108075694	151	ATAGCCAACAAGGCCTTCAA	59.708	20	TCCCTCAACCCACTTGTGTA	58.98	20	125	105	229	Intergenic
990	P-08-5b-19	19	Pepper.v.1.55.chr08_114999733_115000033	151	ACTATGTCCCGTTTTGCTGC	60.14	20	GGTTGTTGTGTCTGTTGTTGC	59.101	21	271	29	299	Intergenic
991	P-08-5b-20	20	Pepper.v.1.55.chr08_122547633_122547933	151	TGTTGGTGATGACTCAAGCC	59.682	20	GAAGATCTGGCAAATCCAGC	59.78	20	220	28	247	Intergenic
992	P-08-5b-21	21	Pepper.v.1.55.chr08_125250303_125250603	151	TACAGCATCGCTACTCACCG	60.035	20	TCACCACTAAGGTTGCTCCA	59.288	20	206	66	271	CA08g08250	PREDICTED: rhodanese-like domain-containing protein 4%2C chloroplastic-like [Cicer arietinum]
993	P-08-5b-22	22	Pepper.v.1.55.chr08_127990954_127991254	151	GCGATTTGCTGTTGAAGTAAAA	59.429	22	CGTGAGATACCCCATGTTCA	59.369	20	109	122	230	Intergenic
994	P-08-5b-23	23	Pepper.v.1.55.chr08_131361543_131361843	151	CTGCACAATTTTTGCCTGAA	59.849	20	GCTGTCACATGCTGTCAAATG	60.326	21	107	97	203	Intergenic
995	P-08-5b-24	24	Pepper.v.1.55.chr08_135922001_135922301	151	CGGCGACGTTTACAACTTTT	60.166	20	TACAGGGATCATCGAGGGAC	59.886	20	131	82	212	Intergenic
996	P-08-5b-25	25	Pepper.v.1.55.chr08_139388822_139389122	151	GGTGACCACAATCAATTCCA	59.193	20	AAGTTTTGAGTTGCGCGTTT	59.926	20	242	52	293	CA08g16540	Amino acid transporter
997	P-08-5b-26	26	Pepper.v.1.55.chr08_143243257_143243557	151	TGTCCCCTTCAACCATTTTC	59.767	20	CGCACTAACCTCCTCCTCAC	59.867	20	202	94	295	CA08g18490	PREDICTED: BURP domain-containing protein 17-like [Solanum tuberosum]
998	P-09-5b-1	1	Pepper.v.1.55.chr09_3160475_3160775	151	AGAACAAACACGATCCGAGC	60.263	20	GTTACGTTGGCACATTCGTG	60.035	20	270	19	288	CA09g01490	PREDICTED: glucomannan 4-beta-mannosyltransferase 9-like [Solanum tuberosum]
999	P-09-5b-2	2	Pepper.v.1.55.chr09_10867096_10867396	151	AAAAAGAAAGAAAGACGTTCATTAAA	58.23	26	AAAGAAATGAAGGCGTGTGC	60.257	20	225	28	252	Intergenic
1000	P-09-5b-3	3	Pepper.v.1.55.chr09_25694557_25694857	151	AATGGATTTGATGGGACCAG	59.605	20	TTTTTGCCTACCCTGAATCG	60.067	20	249	47	295	Intergenic
1001	P-09-5b-4	4	Pepper.v.1.55.chr09_33978134_33978434	151	GGATAATTCTTCTCATGGGGC	59.753	21	AGACTCGACTCACCTCAGCC	59.585	20	166	103	268	Intergenic
1002	P-09-5b-5	5	Pepper.v.1.55.chr09_43234132_43234432	151	TACCCCTTTTGGTGTTTTGG	59.696	20	AGTTCTTCCCACCCCTTTTT	58.941	20	215	70	284	Intergenic
1003	P-09-5b-6	6	Pepper.v.1.55.chr09_50081062_50081362	151	TGGCCAAACACTAGCTTAATTC	58.457	22	GAGATGCAGTTCCCTGGTGT	60.12	20	128	123	250	Intergenic
1004	P-09-5b-7	7	Pepper.v.1.55.chr09_54949350_54949650	151	TGGAGGCTCCTACATGCTTT	59.836	20	GGGTCGCGAATCCTTAAAAT	60.28	20	203	92	294	Intergenic
1005	P-09-5b-8	8	Pepper.v.1.55.chr09_65178980_65179280	151	TTTTCAGGAACTTTGGCAGG	60.22	20	TCCAACCGCAAATTGAAAAT	60.302	20	141	108	248	Intergenic
1006	P-09-5b-9	9	Pepper.v.1.55.chr09_72633969_72634269	151	TCCCAAATGACCCCTAAACA	60.162	20	TTGTTCCAAATAAACGCTACAA	57.487	22	129	104	232	Intergenic
1007	P-09-5b-10	10	Pepper.v.1.55.chr09_80292954_80293254	151	CAATTCTCATTTGCCACCCT	59.933	20	GCCAGCTTGCAATGTAGTCA	60.019	20	168	31	198	Intergenic
1008	P-09-5b-11	11	Pepper.v.1.55.chr09_86040627_86040927	151	GAGGGTACTTGGCTCGCATA	60.235	20	TGAGGTGGAGTTACCCACAA	58.98	20	274	6	279	Intergenic
1009	P-09-5b-12	12	Pepper.v.1.55.chr09_93527036_93527336	151	TGACCTTTTGGATTGGTATTGA	59.315	22	AATCCAAACCATGGCCACTA	60.192	20	174	1	174	Intergenic
1010	P-09-5b-13	13	Pepper.v.1.55.chr09_103055897_103056197	151	CTAAACCCCGGTCCAAACTC	60.714	20	GTTTTAATGTTTATGATTTTTGCAAGT	58.29	27	144	105	248	Intergenic
1011	P-09-5b-14	14	Pepper.v.1.55.chr09_114406219_114406519	151	TAATTTGATGTGCCGAATGG	59.377	20	TGCTACCATCTATGATTCCCAG	59.067	22	160	64	223	Intergenic
1012	P-09-5b-15	15	Pepper.v.1.55.chr09_125423428_125423728	151	TGGTTGGCTATGGTTTGTCC	60.755	20	TGAATGGACTCATGCAATGG	60.481	20	240	43	282	Intergenic
1013	P-09-5b-16	16	Pepper.v.1.55.chr09_139549014_139549314	151	TGGTTGGGAGTGGTGTAATG	59.262	20	GCAATGTAGACTAAGGGACGG	58.732	21	256	42	297	Intergenic
1014	P-09-5b-17	17	Pepper.v.1.55.chr09_147662847_147663147	151	ACGAACTCCAAGGTTAGCCA	59.734	20	ATCTCAGGCAGATGAGGTGG	60.223	20	188	9	196	Intergenic
1015	P-09-5b-18	18	Pepper.v.1.55.chr09_153280501_153280801	151	TAGCATTCCAAAGTCCGGTT	59.569	20	CATTTGAAAGCACCACAATGA	59.576	21	101	91	191	Intergenic
1016	P-09-5b-19	19	Pepper.v.1.55.chr09_156615672_156615972	151	TCCAAAATTTATTGCCACCC	59.638	20	TTCATATGCAGCAGGTGGAG	59.823	20	225	52	276	Intergenic
1017	P-09-5b-20	20	Pepper.v.1.55.chr09_163300518_163300818	151	TCATGCCCTTAGTCAAACCC	59.933	20	TGTCGAATAAAAACTTCCCCA	59.438	21	204	8	211	Intergenic
1018	P-09-5b-21	21	Pepper.v.1.55.chr09_172280255_172280555	151	TGGAGGAAAGGTTTTGGACA	60.465	20	GCGTTATGCGGAAGCTTAAA	60.355	20	259	25	283	Intergenic
1019	P-09-5b-22	22	Pepper.v.1.55.chr09_176928945_176929245	151	AAAATTGCATGACATCAAGAGC	59.232	22	TCGAGACCTCCATATCAACAAA	59.569	22	138	116	253	Intergenic
1020	P-09-5b-23	23	Pepper.v.1.55.chr09_183169800_183170100	151	CCACATTGGTGGGAGAATGT	60.634	20	CAAATCCAAATCCAAATCCG	60.124	20	136	48	183	Intergenic
1021	P-09-5b-24	24	Pepper.v.1.55.chr09_189819803_189820103	151	GATGACCCTTGCAAAATCAAA	59.93	21	CCGTACGTATGAAATCTCCTATCC	60.114	24	185	115	299	Intergenic
1022	P-09-5b-25	25	Pepper.v.1.55.chr09_197500068_197500368	151	GCTATCCCTGACCTGTGAGC	59.834	20	GGTTTAGGTTGAGCAGGACC	58.646	20	124	53	176	Intergenic
1023	P-09-5b-26	26	Pepper.v.1.55.chr09_205226707_205227007	151	TACCCTTGGGTTTATGGTCC	58.62	20	GACGAATATACGACAATGCCA	58.521	21	217	28	244	Intergenic
1024	P-09-5b-27	27	Pepper.v.1.55.chr09_213926059_213926359	151	GGTCCTATCCAAGATGGCAA	59.894	20	TTTAGGACGGATTAGGGGCT	59.924	20	199	35	233	Intergenic
1025	P-09-5b-28	28	Pepper.v.1.55.chr09_220273070_220273370	151	TCCCGCTTTTTCTTAGACCA	59.817	20	TGCCTCTGTGTTATCCTGTGA	59.303	21	224	35	258	Intergenic
1026	P-09-5b-29	29	Pepper.v.1.55.chr09_229760616_229760916	151	CAAATTTTGGCACCTAGACACA	60.032	22	CCAAAGGTTGAGGTTTTCTCC	59.963	21	151	34	184	Intergenic
1027	P-09-5b-30	30	Pepper.v.1.55.chr09_238526786_238527086	151	GCATCTACCCAAATGTTCAAAA	58.989	22	TGGGGTTGATTCAGTGTTCA	59.935	20	156	58	213	Intergenic
1028	P-09-5b-31	31	Pepper.v.1.55.chr09_244600627_244600927	151	GGTCCCCTATTTTTACCGCT	59.333	20	CGTGCTAAAATCATGCGAAA	59.842	20	162	94	255	Intergenic
1029	P-10-5b-1	1	Pepper.v.1.55.chr10_289733_290033	151	GTTGGGGGTCTATCGGAAAT	60.017	20	AAAGAGAAGGCTGAAACTCCG	60.005	21	194	90	283	Intergenic
1030	P-10-5b-2	2	Pepper.v.1.55.chr10_4071599_4071899	151	TGGACCAAATAACATTTCTCCC	60.055	22	TCCCCACCTTTGGTAAATGA	60.162	20	214	69	282	Intergenic
1031	P-10-5b-3	3	Pepper.v.1.55.chr10_8486890_8487190	151	TGCCTTAATTCAAGCAGCAA	59.585	20	TTTGTAAACCCAATCGCAAA	59.05	20	153	28	180	Intergenic
1032	P-10-5b-4	4	Pepper.v.1.55.chr10_12930459_12930759	151	GTCATGGCAAAGGTCCTCAT	59.934	20	CGTGTGTCCCCTAACCAAGT	59.884	20	171	59	229	Intergenic
1033	P-10-5b-5	5	Pepper.v.1.55.chr10_19206697_19206997	151	GTGTTGGCTCGTCTGCTACA	60.056	20	CGTCTGGAGGAGTAGCTCTAGG	59.677	22	162	21	182	Intergenic
1034	P-10-5b-6	6	Pepper.v.1.55.chr10_22366471_22366771	151	AGGGTTCTTCCCAAGGATTC	59.373	20	CCGAAACCCTCAATCCTAGTT	59.469	21	163	127	289	Intergenic
1035	P-10-5b-7	7	Pepper.v.1.55.chr10_28008948_28009248	151	TCTCTTTCTTTTTGCCTTTTTCA	59.544	23	TGTGCTAGTTCGCACAAATGA	60.452	21	201	61	261	Intergenic
1036	P-10-5b-8	8	Pepper.v.1.55.chr10_32087302_32087602	151	TTGTGATTTTGATAGTGTGGCA	59.087	22	TGCAGAGGGTAAACGTAGCC	60.27	20	116	75	190	Intergenic
1037	P-10-5b-9	9	Pepper.v.1.55.chr10_38000298_38000598	151	TAGCGCTACCTTCTGGAGCA	61.196	20	AAGTGCCATCATGACCTTCA	59.09	20	149	106	254	Intergenic
1038	P-10-5b-10	10	Pepper.v.1.55.chr10_45478075_45478375	151	TAGGGGTGGGAAAATAACCC	59.882	20	CCAATTTCCAGTGAGCCAAT	59.933	20	155	34	188	Intergenic
1039	P-10-5b-11	11	Pepper.v.1.55.chr10_52521667_52521967	151	TTCAATTTCGCCTCTTTTCC	59.273	20	TCCCCTAAAATCTCTCCCAAA	59.89	21	182	86	267	Intergenic
1040	P-10-5b-12	12	Pepper.v.1.55.chr10_57360638_57360938	151	GACCCTTTTGGAATGATTTTCA	60.164	22	TAGTGGGTCCATGGAGGAAT	59.213	20	285	2	286	Intergenic
1041	P-10-5b-13	13	Pepper.v.1.55.chr10_62459097_62459397	151	TTGCAGGGAGAAACTAACACAA	59.785	22	TTTGCGTTGCAAGAAAGATG	59.992	20	157	100	256	Intergenic
1042	P-10-5b-14	14	Pepper.v.1.55.chr10_66889312_66889612	151	TGCAATTTGAATAGTGATAACCG	59.057	23	CTCCCACAGTCTCAGTTCCA	58.803	20	200	81	280	Intergenic
1043	P-10-5b-15	15	Pepper.v.1.55.chr10_73997932_73998232	151	GCCACATCATCGGACCTAAG	60.483	20	AAGACGTCATAGAGCTAGCAAGAA	58.934	24	184	4	187	Intergenic
1044	P-10-5b-16	16	Pepper.v.1.55.chr10_79401584_79401884	151	GGGATCGGTAGTGGTGACAG	60.386	20	AACCAATTGCCAAACCAAAC	59.708	20	157	61	217	Intergenic
1045	P-10-5b-17	17	Pepper.v.1.55.chr10_90453958_90454258	151	TGGGTTGGAATAGGTGGTGT	60.088	20	GGATAGGTCAATAACCGCGA	59.923	20	209	51	259	Intergenic
1046	P-10-5b-18	18	Pepper.v.1.55.chr10_99197902_99198202	151	GCCCAACCCAGTATGAAAGA	59.933	20	GGCAAAATGGGTATTGTTGG	60.053	20	168	40	207	Intergenic
1047	P-10-5b-19	19	Pepper.v.1.55.chr10_104876773_104877073	151	TTTGGAATCCCCAAATCGTA	60.124	20	TTGGATGTTTTCAACAAGGC	58.599	20	100	86	185	Intergenic
1048	P-10-5b-20	20	Pepper.v.1.55.chr10_110763291_110763591	151	GATGGTCAGGGCGTTGTACT	59.997	20	AATTAGCAGCAAAAGCGCA	59.739	19	143	52	194	Intergenic
1049	P-10-5b-21	21	Pepper.v.1.55.chr10_117911507_117911807	151	CAACATGGTTGATTAACTGAGCA	60.046	23	TTCAACCTTACCATGACCTCG	59.978	21	104	121	224	Intergenic
1050	P-10-5b-22	22	Pepper.v.1.55.chr10_126331110_126331410	151	TTTAAGACTGCATCAGGGGG	60.066	20	CAGTGAGAAAAAGGCTCCCA	60.366	20	262	7	268	Intergenic
1051	P-10-5b-23	23	Pepper.v.1.55.chr10_132771228_132771528	151	CGAACCTACCTAGGGCCTGT	60.508	20	CAAGAACAAGAATTCCAACATCA	59.121	23	219	22	240	Intergenic
1052	P-10-5b-24	24	Pepper.v.1.55.chr10_137744875_137745175	151	TTTTCATTGGCATGGTGAAG	59.518	20	GACACTGCCGCAGAGCTAAT	60.569	20	166	19	184	Intergenic
1053	P-10-5b-25	25	Pepper.v.1.55.chr10_142365136_142365436	151	ATGGGTTACCATTTGGGACA	59.91	20	CTGCACTAATAGGGGGCAAA	60.089	20	151	121	271	Intergenic
1054	P-10-5b-26	26	Pepper.v.1.55.chr10_146906775_146907075	151	CTGAGACTGAGACTTTGGGAAG	58.187	22	GGGTCACCCACAACTTGTCT	59.859	20	137	111	247	Intergenic
1055	P-10-5b-27	27	Pepper.v.1.55.chr10_152665819_152666119	151	CCGGCCCTTCTACAAAACTT	60.474	20	AGGGACGTGCGAATAACAAG	60.132	20	146	105	250	Intergenic
1056	P-10-5b-28	28	Pepper.v.1.55.chr10_159033117_159033417	151	TTGATCGACTAACGGGAAGG	60.066	20	TGAAAAGTGGCATGTGCATT	60.119	20	167	19	185	Intergenic
1057	P-10-5b-29	29	Pepper.v.1.55.chr10_164884352_164884652	151	AAGCTGGACGATGCCTTATG	60.235	20	AAATCCCGCTTTTCAATCCT	59.909	20	282	1	282	Intergenic
1058	P-10-5b-30	30	Pepper.v.1.55.chr10_171661858_171662158	151	TGGATTAACCTTGGGTTTTGA	59.302	21	TCCCATGCAATCACATGTTC	60.339	20	128	110	237	Intergenic
1059	P-10-5b-31	31	Pepper.v.1.55.chr10_176764819_176765119	151	GACAAGTGACCACCCCTGTT	59.859	20	AAAGTAGGGCGATTGGTGTG	59.993	20	159	124	282	Intergenic
1060	P-10-5b-32	32	Pepper.v.1.55.chr10_183832938_183833238	151	AAATCAAGGGGACAGACTCG	59.137	20	CGTCCTGGTTGAGTTAGTTTCC	60.033	22	152	32	183	Intergenic
1061	P-10-5b-33	33	Pepper.v.1.55.chr10_188178900_188179200	151	GGGCTCCAGTGAGTGTTAGC	59.874	20	TCCATGTGACCCTGTGTTTG	60.416	20	119	57	175	Intergenic
1062	P-10-5b-34	34	Pepper.v.1.55.chr10_194360812_194361112	151	TTTTGTTTTTCAAAACGGGG	59.82	20	AGCAGCTCAGTTGGTTTGGT	59.914	20	103	72	174	CA10g12690	CTR1-like protein kinase
1063	P-10-5b-35	35	Pepper.v.1.55.chr10_199629258_199629558	151	TGTTGTTATTGATTTCTTCAAAGG	57.468	24	GCATGCCTTCGATAACACTTG	60.652	21	252	33	284	Intergenic
1064	P-10-5b-36	36	Pepper.v.1.55.chr10_205494758_205495058	151	AATCGAGCATTTATGGTCCTTTA	59.061	23	TTTTGGGGATGATTTTGAGTTT	59.695	22	100	84	183	Intergenic
1065	P-10-5b-37	37	Pepper.v.1.55.chr10_212002004_212002304	151	AGTTCGTAGGTGTCCCATGC	59.997	20	TCTGAACATGCAACTGAATGAG	58.926	22	135	44	178	Intergenic
1066	P-10-5b-38	38	Pepper.v.1.55.chr10_216734399_216734699	151	GTGCAACAGATTCGTTCGAG	59.445	20	CGCAAGGGGAAAGAGTACAG	59.869	20	158	47	204	Intergenic
1067	P-10-5b-39	39	Pepper.v.1.55.chr10_221697589_221697889	151	TTGGATTGGTAGTTTTAAATGTGG	59.229	24	TTAAAAATCCATGAATAAACAACCT	57.343	25	182	38	219	Intergenic
1068	P-10-5b-40	40	Pepper.v.1.55.chr10_225663780_225664080	151	TAGTAGGGCCATCGACGTTC	60.096	20	TCAAGCCCAAGCTCCATAAC	60.214	20	246	20	265	Intergenic
1069	P-10-5b-41	41	Pepper.v.1.55.chr10_230052613_230052913	151	TATCCTCCTCGGACAATGCT	59.653	20	AAGTGACTTGTGGGGTCCAG	60.002	20	171	122	292	Intergenic
1070	P-11-5b-1	1	Pepper.v.1.55.chr11_808741_809041	151	CTGGTTAAATGACACGGGCT	59.993	20	CGAACGTGGATGGACCTAAC	60.375	20	169	121	289	Intergenic
1071	P-11-5b-2	2	Pepper.v.1.55.chr11_3199444_3199744	151	TTTTTCCGATCTCACATTTGG	59.924	21	TCCAAACAAGCGCTAAATCA	59.443	20	153	76	228	Intergenic
1072	P-11-5b-3	3	Pepper.v.1.55.chr11_7924147_7924447	151	CCAATTACATCCACATGCCA	60.197	20	GGACTATTTTGCATGGTTTGG	59.329	21	213	28	240	Intergenic
1073	P-11-5b-4	4	Pepper.v.1.55.chr11_13331977_13332277	151	TGACTGTGTTTATCGCGTCAG	59.92	21	GGATGGAGAGTTTTCGAGATATG	59.104	23	104	87	190	Intergenic
1074	P-11-5b-5	5	Pepper.v.1.55.chr11_21775663_21775963	151	TTCTCGGTTTCAACACATGC	59.697	20	TGCAGATGAACTGGATGGAA	60.201	20	128	114	241	Intergenic
1075	P-11-5b-6	6	Pepper.v.1.55.chr11_26721740_26722040	151	CTTTCCAAGGATTCCACCCT	60.298	20	TCACCAAAACCCAACACAAG	59.435	20	244	19	262	Intergenic
1076	P-11-5b-7	7	Pepper.v.1.55.chr11_34473981_34474281	151	CATGAGATAACTAAGCGTGAATGC	60.174	24	GGTTACAGGTTGGACCCAGA	59.82	20	235	18	252	Intergenic
1077	P-11-5b-8	8	Pepper.v.1.55.chr11_38473641_38473941	151	GGCAGTTTATCTCAGTTTTTGG	57.94	22	GTCATGTCCCGACTACCGAT	59.81	20	254	30	283	Intergenic
1078	P-11-5b-9	9	Pepper.v.1.55.chr11_45895670_45895970	151	TCCAAGTTGGGATTCTCTCG	60.187	20	GCAATAATTTAAAACCTGCCAA	58.258	22	148	40	187	Intergenic
1079	P-11-5b-10	10	Pepper.v.1.55.chr11_51489835_51490135	151	TTTTTCCCATTCTCTCTCAACTTC	60.108	24	AAGTCTTGCCTCTACAATGTGGT	59.225	23	249	28	276	Intergenic
1080	P-11-5b-11	11	Pepper.v.1.55.chr11_56922433_56922733	151	TGATGAAATGCCTACAAGAATGA	59.6	23	TTTTCAGGTATTCATAACCCCC	59.101	22	113	64	176	Intergenic
1081	P-11-5b-12	12	Pepper.v.1.55.chr11_61602648_61602948	151	CTGGCATTGTGGTCAAATCA	60.517	20	ACTCCAAACAAACCCCTTCC	60.204	20	148	39	186	Intergenic
1082	P-11-5b-13	13	Pepper.v.1.55.chr11_66184898_66185198	151	TTGTAGCTTGGCTCCCACTT	59.875	20	AAAGGCGGTTTCATGTTTATG	59	21	128	53	180	Intergenic
1083	P-11-5b-14	14	Pepper.v.1.55.chr11_72325396_72325696	151	GGAAAGCCTAGGGTTAAAGCA	59.745	21	AGCGTCTAGGACAGGGATGT	58.77	20	255	23	277	Intergenic
1084	P-11-5b-15	15	Pepper.v.1.55.chr11_78803404_78803704	151	AGCGACATCCTGAGACTCAAA	60.005	21	ATCAATGGGCAAATTGGAAA	60.132	20	259	8	266	Intergenic
1085	P-11-5b-16	16	Pepper.v.1.55.chr11_81746996_81747296	151	GCCCAAGGGCACAAATATAA	59.795	20	AAAAATGGAGGCCATAACCC	60.02	20	131	112	242	Intergenic
1086	P-11-5b-17	17	Pepper.v.1.55.chr11_86921420_86921720	151	GCAAAATTGGACAAAATGGG	60.167	20	TGGGAAGAATTTCCAGGTTG	59.903	20	182	24	205	Intergenic
1087	P-11-5b-18	18	Pepper.v.1.55.chr11_91553899_91554199	151	AATCAAATTGGGTCAATGCC	59.628	20	GTGGTCGTCGTATTCCCCTA	59.813	20	245	13	257	Intergenic
1088	P-11-5b-19	19	Pepper.v.1.55.chr11_95227996_95228296	151	GACCAAACCTCACATCGACA	59.525	20	TCGGTATGACGATAGCACCA	60.096	20	174	116	289	Intergenic
1089	P-11-5b-20	20	Pepper.v.1.55.chr11_98908031_98908331	151	GCGCTACCAAATCATGAACA	59.694	20	AATCACAGAGTCACGGGGTC	59.969	20	250	24	273	Intergenic
1090	P-11-5b-21	21	Pepper.v.1.55.chr11_103259412_103259712	151	TCAGGCAATTGTTGGAGCTT	60.776	20	TCCAAGAGTCAAATGCATCAA	59.262	21	152	25	176	Intergenic
1091	P-11-5b-22	22	Pepper.v.1.55.chr11_107504188_107504488	151	CACAGGTCTTGACTCTTTGCC	59.899	21	GACATTGGCTCTTTCTGGGA	60.195	20	143	72	214	Intergenic
1092	P-11-5b-23	23	Pepper.v.1.55.chr11_113277048_113277348	151	CAGCTGCACGTTCAGTATTCA	60.065	21	TGCATGTCTGATGCATGATT	58.595	20	144	84	227	Intergenic
1093	P-11-5b-24	24	Pepper.v.1.55.chr11_117901045_117901345	151	TCCACACTTGTCTACAAAAGCC	59.286	22	TGTGCAGCGTTAGATGGATT	59.301	20	205	94	298	Intergenic
1094	P-11-5b-25	25	Pepper.v.1.55.chr11_122153186_122153486	151	ACAATCCAGAAAGTGTCCCG	59.966	20	GCAAGTTTCTGAGGTTGTTTTG	58.927	22	156	33	188	Intergenic
1095	P-11-5b-26	26	Pepper.v.1.55.chr11_126899420_126899720	151	GCCAACATTAAGATCTCGCC	59.674	20	CAGGATGTCGCTTACTAACCC	58.732	21	215	60	274	Intergenic
1096	P-11-5b-27	27	Pepper.v.1.55.chr11_130733451_130733751	151	CCAAAAACAAAGGCAAGACTTC	60.142	22	GTTCTGGCACTATGACGCAA	59.871	20	119	75	193	Intergenic
1097	P-11-5b-28	28	Pepper.v.1.55.chr11_134004138_134004438	151	TCTGCCCCTGTTGTACTGGT	60.567	20	TGAGAAGAAGGAGGAGTCATCA	59.014	22	158	21	178	Intergenic
1098	P-11-5b-29	29	Pepper.v.1.55.chr11_138300090_138300390	151	GGGTCATGCCGCAATACTAA	60.857	20	CGTCTTCCTCATGCTCCTTC	59.95	20	164	32	195	Intergenic
1099	P-11-5b-30	30	Pepper.v.1.55.chr11_143538034_143538334	151	AATTTCTCCCCACAATCCAA	59.22	20	AGTTTTGGATGAAGTTTGGCA	59.601	21	245	0	244	Intergenic
1100	P-11-5b-31	31	Pepper.v.1.55.chr11_146983772_146984072	151	CCTCAATCTGCTAGGCATGAG	59.985	21	GGCTCTATGTCGGTGAAGGA	60.218	20	202	62	263	Intergenic
1101	P-11-5b-32	32	Pepper.v.1.55.chr11_151377897_151378197	151	AACAAATATGTCATCCGTTGC	57.497	21	GCCTGTAAACGTTTGGATCTC	58.709	21	281	19	299	Intergenic
1102	P-11-5b-33	33	Pepper.v.1.55.chr11_154078242_154078542	151	TGAGCTCGGATAGAGCCATT	59.939	20	TCACAATCCTGAGTTTTGGGT	59.439	21	171	60	230	Intergenic
1103	P-11-5b-34	34	Pepper.v.1.55.chr11_158504732_158505032	151	CAGGGGCATAAGCATAGCAT	60.081	20	GAGCTGTTGCCCACATACAA	59.722	20	113	74	186	Intergenic
1104	P-11-5b-35	35	Pepper.v.1.55.chr11_162623671_162623971	151	AAAAATTCCTTGGGTTGCCT	59.814	20	TTGTGCCCTTACCTTTGTCC	59.971	20	154	119	272	Intergenic
1105	P-11-5b-36	36	Pepper.v.1.55.chr11_167262405_167262705	151	AAAAATTCAATATACATCTCCCCC	58.631	24	TTGGATTCCTGGCTTACCTG	60.066	20	120	105	224	Intergenic
1106	P-11-5b-37	37	Pepper.v.1.55.chr11_172551383_172551683	151	CCGAACGTCAGGAGATCACT	60.261	20	TCCTCATGTGGTTGATGGAA	59.893	20	226	9	234	Intergenic
1107	P-11-5b-38	38	Pepper.v.1.55.chr11_177451001_177451301	151	TTGTCACTGACCATCATCGG	60.534	20	TTTAGGCCACAGGATCAAGG	60.066	20	151	92	242	Intergenic
1108	P-11-5b-39	39	Pepper.v.1.55.chr11_182855140_182855440	151	TGGTAAAGATTTTCAGAACAGTTTC	58.028	25	TCTGAAATTTGAAGGCTGAAATC	59.729	23	144	116	259	Intergenic
1109	P-11-5b-40	40	Pepper.v.1.55.chr11_188094605_188094905	151	GATATGTGTGACCGTGTGGG	59.682	20	TCACAACCACATGAGCCAAT	59.967	20	200	92	291	Intergenic
1110	P-11-5b-41	41	Pepper.v.1.55.chr11_192695556_192695856	151	GCCTCAAAAGAAGCCATCTG	59.955	20	AGGCAAGCAGAGCATACCAT	59.866	20	153	54	206	Intergenic
1111	P-11-5b-42	42	Pepper.v.1.55.chr11_198338876_198339176	151	GGACATTTCCCATCAATTCC	59.033	20	GCAATCCTGAAAGACCATAAGC	60.102	22	230	71	300	Intergenic
1112	P-11-5b-43	43	Pepper.v.1.55.chr11_204053487_204053787	151	AAAAGTCCCACATTGGTTGG	59.688	20	CTGTTTTGTGCTTTGACCCA	59.734	20	133	65	197	Intergenic
1113	P-11-5b-44	44	Pepper.v.1.55.chr11_207406921_207407221	151	CGTGCACTTTATCCCAATCA	59.542	20	TAAAGCTTGAAATGGGCCAC	60.074	20	222	48	269	Intergenic
1114	P-11-5b-45	45	Pepper.v.1.55.chr11_210508012_210508312	151	CCCACGACTTGGTTGAGCTA	61.224	20	CGCCATTGATTTGTGTTTGT	59.444	20	187	10	196	Intergenic
1115	P-11-5b-46	46	Pepper.v.1.55.chr11_215816578_215816878	151	TTTGGCGACAGTCAGATGAG	59.984	20	CCATCCACAAGCCTTGATTT	59.933	20	177	63	239	Intergenic
1116	P-11-5b-47	47	Pepper.v.1.55.chr11_220412459_220412759	151	TGTCATCTGAATTTCCTGACCA	60.495	22	CACCCCAAAACGAAAGTTGT	59.869	20	227	21	247	Intergenic
1117	P-11-5b-48	48	Pepper.v.1.55.chr11_225490059_225490359	151	TCATTTTGAAACGGAGGGAG	60.044	20	GCTATTTCATGGAGGGTTGG	59.387	20	186	32	217	Intergenic
1118	P-11-5b-49	49	Pepper.v.1.55.chr11_231665382_231665682	151	ATTTTCCAAGCAGGCACTTG	60.249	20	ACAATGAAGCACGCAGTGTC	59.912	20	126	87	212	Intergenic
1119	P-11-5b-50	50	Pepper.v.1.55.chr11_236773725_236774025	151	TGACTGGTTGTTGGTGAAAAA	59.058	21	AGGCTAGGGGCTGGTATGAT	59.947	20	206	29	234	Intergenic
1120	P-11-5b-51	51	Pepper.v.1.55.chr11_242926746_242927046	151	GATTTGGACATGAATCGGTTG	60.185	21	CAACTTCAACTTTCATTGGTTCA	59.164	23	195	21	215	Intergenic
1121	P-11-5b-52	52	Pepper.v.1.55.chr11_247055294_247055594	151	CAGTTTTGGGTTTGGATTGG	60.198	20	GCATTCCTTTTTGTTTTGCC	59.569	20	218	20	237	Intergenic
1122	P-11-5b-53	53	Pepper.v.1.55.chr11_251913168_251913468	151	GTTCAACCAAACCTCCTTCG	59.569	20	TTTGTGTAGGCACCACCAGT	59.06	20	176	4	179	CA11g17430	Serine/threonine protein kinase%2C putative
1123	P-11-5b-54	54	Pepper.v.1.55.chr11_255299864_255300164	151	CCCCCTTTTTAGTCCGTTTC	59.808	20	TGCCCAATCATTTGTCAATTT	60.181	21	216	58	273	Intergenic
1124	P-12-5b-1	1	Pepper.v.1.55.chr12_384618_384918	151	GCTCGATTTTGATTTTATGGAGA	59.601	23	CACAGTTAATTTACCATGATTTCCC	59.906	25	225	23	247	Intergenic
1125	P-12-5b-2	2	Pepper.v.1.55.chr12_5527644_5527944	151	TGTTTGAAATGAAAAATCATAACTGA	59.039	26	AGGCATTTGATGCTTTGACC	60.081	20	238	40	277	Intergenic
1126	P-12-5b-3	3	Pepper.v.1.55.chr12_9195140_9195440	151	TGTTGTTCCTCTTTTGGTATGC	59.134	22	TGTGATCGATGGAATCACTTTT	59.434	22	246	55	300	Intergenic
1127	P-12-5b-4	4	Pepper.v.1.55.chr12_13748581_13748881	151	CTTAACCCGAGGTCCAACAA	59.964	20	GCCCTCATTCCAGACAAAGA	60.195	20	169	47	215	Intergenic
1128	P-12-5b-5	5	Pepper.v.1.55.chr12_18105159_18105459	151	TTTTACTGTTGGGTCCAGCC	59.971	20	TTATCAGGAGTGTCAAACGGG	59.978	21	118	61	178	Intergenic
1129	P-12-5b-6	6	Pepper.v.1.55.chr12_23032408_23032708	151	GCCATCATGCTTCCCATAAT	59.751	20	TATTTGGATCGTGAATCCCC	59.581	20	195	3	197	Intergenic
1130	P-12-5b-7	7	Pepper.v.1.55.chr12_32320148_32320448	151	TCACGTCCTAAAGTGATTGTGAG	59.295	23	TCGATTTATACAAAGGTCGATTATT	57.439	25	192	69	260	Intergenic
1131	P-12-5b-8	8	Pepper.v.1.55.chr12_37213603_37213903	151	TGCAATGATCAATCAGTAGAATCA	59.614	24	TTTTGTGTTGCCCATCTCTG	59.691	20	112	102	213	Intergenic
1132	P-12-5b-9	9	Pepper.v.1.55.chr12_44331406_44331706	151	ACACGGGCTTTGAGTTTGAC	60.156	20	CCCACAGCCCACAGAGTAAT	59.989	20	102	122	223	Intergenic
1133	P-12-5b-10	10	Pepper.v.1.55.chr12_47690306_47690606	151	CCTCATTTTATAGGGCGCAA	60.054	20	TGTATGCAGGTTGTGGGTGT	59.88	20	225	48	272	Intergenic
1134	P-12-5b-11	11	Pepper.v.1.55.chr12_54215103_54215403	151	TTTTGCTTGGTCCTCTTTGG	60.22	20	CAAATTGGTCTTGAAGCTCG	58.501	20	214	44	257	Intergenic
1135	P-12-5b-12	12	Pepper.v.1.55.chr12_61297550_61297850	151	TTCTCCGTTTCCACTTTGCT	59.853	20	TTCGATGGAAAAAGCTATGGA	59.668	21	200	34	233	Intergenic
1136	P-12-5b-13	13	Pepper.v.1.55.chr12_68746632_68746932	151	GATGGATCATCTATTGGGACAAA	60.034	23	TCTGTTGCAACTGTCGTATAACC	59.213	23	207	44	250	Intergenic
1137	P-12-5b-14	14	Pepper.v.1.55.chr12_73861728_73862028	151	TGCCGTTGATTTTGTTTTGA	60.088	20	CCGCTACACTTTGAACCCAT	59.993	20	102	125	226	Intergenic
1138	P-12-5b-15	15	Pepper.v.1.55.chr12_79807615_79807915	151	GCTTAAGGTTAGGCAGGTGG	58.858	20	CATGAACACATCGGAGCATT	59.527	20	116	91	206	Intergenic
1139	P-12-5b-16	16	Pepper.v.1.55.chr12_83467048_83467348	151	GGTGTTAATGGGAACCCACA	60.474	20	ATACCGCTGGGAAGTACACG	60.015	20	205	45	249	Intergenic
1140	P-12-5b-17	17	Pepper.v.1.55.chr12_89757519_89757819	151	GGCAAGGAGTGTGGCATTAC	60.526	20	ATTGGACGTCAAGAGGCAAG	60.255	20	260	14	273	Intergenic
1141	P-12-5b-18	18	Pepper.v.1.55.chr12_94126508_94126808	151	CAGAGCTATGTCGATCGGAAG	59.985	21	TGTGGGGGTATAAACATGGG	60.301	20	205	95	299	Intergenic
1142	P-12-5b-19	19	Pepper.v.1.55.chr12_101412457_101412757	151	CGATGCTGAATCCTACTCCC	59.653	20	TGATAATCTCAGTTATGCCATGAT	57.684	24	284	17	300	Intergenic
1143	P-12-5b-20	20	Pepper.v.1.55.chr12_107562687_107562987	151	CGATTCAAATGGCCTCCTTA	60.031	20	GTGGGATTGCTCTTTGGTGT	59.973	20	129	100	228	Intergenic
1144	P-12-5b-21	21	Pepper.v.1.55.chr12_115479003_115479303	151	GCTTAACCTCACATAGACATGGA	58.277	23	TGGAGGCCAAAGAATTTTGA	60.555	20	103	72	174	Intergenic
1145	P-12-5b-22	22	Pepper.v.1.55.chr12_119647534_119647834	151	TCCCGCAATTGATTTCTTTC	60.016	20	TGGCATACACTGCAAACTCA	58.863	20	259	19	277	Intergenic
1146	P-12-5b-23	23	Pepper.v.1.55.chr12_128957720_128958020	151	AAGGTAGGACTCAAGGGGGA	59.928	20	TTTGAGTTGATTTCAGGGCTT	58.823	21	253	1	253	Intergenic
1147	P-12-5b-24	24	Pepper.v.1.55.chr12_135010953_135011253	151	CCCATTTCTTTTTCACCCAA	59.772	20	CAGCTGATTCCCGTTGAAAT	60.074	20	203	22	224	Intergenic
1148	P-12-5b-25	25	Pepper.v.1.55.chr12_144188067_144188367	151	GGGCTTATGAGCAACAAATGA	60.089	21	TGAGTCTCCTTTTTATGGATTCAA	59.163	24	121	71	191	Intergenic
1149	P-12-5b-26	26	Pepper.v.1.55.chr12_150805213_150805513	151	CCAACTTTGAGTCGGGATTG	60.486	20	TCCCAAGATCCATTCCTAATTG	60.143	22	216	5	220	Intergenic
1150	P-12-5b-27	27	Pepper.v.1.55.chr12_157089401_157089701	151	TGATTTGGTTGTGGGAATTTT	59.168	21	TGTCCCCACAATCACTCAAA	59.935	20	212	55	266	Intergenic
1151	P-12-5b-28	28	Pepper.v.1.55.chr12_163916284_163916584	151	CCGAATGAATCAAGTAGCCAA	60.081	21	TTTTTGCATCTACTGAACTCGTC	58.576	23	164	15	178	Intergenic
1152	P-12-5b-29	29	Pepper.v.1.55.chr12_170941348_170941648	151	TGGACATGCAATTCACTTTCT	58.215	21	AAGGGGTTTTCAACAAGGAT	57.495	20	168	62	229	Intergenic
1153	P-12-5b-30	30	Pepper.v.1.55.chr12_178930737_178931037	151	TTTACACAACCACATGAGCCA	60.019	21	ACCGTATGGGGTCCTATGTG	59.55	20	193	28	220	Intergenic
1154	P-12-5b-31	31	Pepper.v.1.55.chr12_183689153_183689453	151	GGCTAGGTTTGTTGTGGCTG	60.689	20	CCTCGTTGAAGCCAATTCAT	60.074	20	162	17	178	Intergenic
1155	P-12-5b-32	32	Pepper.v.1.55.chr12_188595074_188595374	151	TCTGTCCATGTGCTGAATCC	59.637	20	TTTTTCTGTGATTTTGTGGCA	59.192	21	126	52	177	Intergenic
1156	P-12-5b-33	33	Pepper.v.1.55.chr12_192411082_192411382	151	CCATTACACCTTGGGAGTCG	60.366	20	CCGATATTAGCAATTGTGATGG	59.345	22	159	37	195	Intergenic
1157	P-12-5b-34	34	Pepper.v.1.55.chr12_197371489_197371789	151	TCCATCATCCCTATGTGTGG	59.166	20	ATCGATTGCATTTGACCCAT	60.163	20	192	31	222	Intergenic
1158	P-12-5b-35	35	Pepper.v.1.55.chr12_202109022_202109322	151	CTGTCTGAGCCTGGTGTGTG	60.517	20	ACCATTTCCCAACTTACAGAAA	57.663	22	269	13	281	Intergenic
1159	P-12-5b-36	36	Pepper.v.1.55.chr12_208726598_208726898	151	TTTGCACAACTACAGGTCGC	59.911	20	TCTTGTTTCGGCTATACGCA	59.467	20	146	116	261	Intergenic
1160	P-12-5b-37	37	Pepper.v.1.55.chr12_217285814_217286114	151	CAGACCGGTAAATGTGTTAGTCA	59.074	23	TGTTCCAAGAGGTTCAAGCC	60.232	20	162	20	181	Intergenic
1161	P-12-5b-38	38	Pepper.v.1.55.chr12_222727363_222727663	151	TGGTATATAGAGGCATGTCCTAGC	58.761	24	TCCCAAGCTAACCCATGAAC	59.933	20	242	22	263	Intergenic
1162	P-12-5b-39	39	Pepper.v.1.55.chr12_226936282_226936582	151	AAACAAAGTTTCTAACTGTTCAATCTG	58.553	27	AAGTGGGTCAAATATTCGCTT	57.761	21	110	76	185	Intergenic
1163	P-12-5b-40	40	Pepper.v.1.55.chr12_231873062_231873362	151	TGGTTTGTCAGTACTGGTTACAGG	60.359	24	GCTTTTTCAATGCCAAGGAG	59.823	20	208	3	210	CA12g20630	PREDICTED: UDP-glucuronate 4-epimerase 6-like [Solanum tuberosum]
1164	P-01-6b-1	1	Pepper.v.1.55.chr01_207587_207887	151	GCCATGATGAAAATAATGAAGAAA	59.383	24	GAGGAGGTACAGGTAGGCCC	59.957	20	252	6	257	Intergenic
1165	P-01-6b-2	2	Pepper.v.1.55.chr01_33585278_33585578	151	AGCCCCCGTATAGACACACA	60.397	20	CATGTTGGAGGACTTTAGGCA	60.118	21	169	9	177	Intergenic
1166	P-01-6b-3	3	Pepper.v.1.55.chr01_71396990_71397290	151	CATGGACATGGTGGTTGACT	59.234	20	TCGGAAAGTTATGTCTTTTCACC	59.531	23	203	1	203	Intergenic
1167	P-01-6b-4	4	Pepper.v.1.55.chr01_108206700_108207000	151	ATCAAGGCTTCATGGGAAAA	59.505	20	ATGTCGCTCGCATGGTTTAT	60.499	20	222	47	268	Intergenic
1168	P-01-6b-5	5	Pepper.v.1.55.chr01_155758677_155758977	151	CGACCATTATTCTTCCTTTATTCC	59.31	24	TGTTGAATTGTTACATATTGGGAGA	59.672	25	199	25	223	Intergenic
1169	P-01-6b-6	6	Pepper.v.1.55.chr01_188739767_188740067	151	TCCAACTTTGTTGGCATTGA	60.088	20	AAAAGGGGCGTGAAAACAG	60.096	19	192	15	206	Intergenic
1170	P-01-6b-7	7	Pepper.v.1.55.chr01_233019675_233019975	151	GAGGCAGAGACTTATTAAAACATGC	59.733	25	TCATAGCACAAAAGAAAGTTCAACA	60.205	25	114	119	232	Intergenic
1171	P-02-6b-8	8	Pepper.v.1.55.chr02_4222425_4222725	151	TTCGATCATTTCACTATTGATGG	58.956	23	TAGGGCAACTGAGGGAGATG	60.21	20	182	25	206	CA02g00690	Cytochrome P450
1172	P-02-6b-9	9	Pepper.v.1.55.chr02_43323156_43323456	151	GAAGATTTCGTTGTGTTTGGC	59.606	21	CTCCTTCCTCTCCTGCCTTT	59.95	20	166	21	186	Intergenic
1173	P-02-6b-10	10	Pepper.v.1.55.chr02_84825344_84825644	151	GATCAAGCATCTCTAGCGGG	59.939	20	TCAGGACTTCAGATACAGTCACC	58.322	23	137	116	252	Intergenic
1174	P-02-6b-11	11	Pepper.v.1.55.chr02_125184256_125184556	151	GGGTTAAGACATGACCCTTTATG	58.812	23	CCCGATCGCATCAAAAACTA	60.961	20	203	58	260	Intergenic
1175	P-02-6b-12	12	Pepper.v.1.55.chr02_158390842_158391142	151	CCATAATTTGAGGGCCGTT	59.77	19	GGATATTAAGACGTTGGCCG	59.433	20	163	127	289	Intergenic
1176	P-03-6b-13	13	Pepper.v.1.55.chr03_19034079_19034379	151	ACATATGTCCGCACATGCTC	59.558	20	CAAATTGGTGGGAGAAAGGA	59.903	20	262	15	276	Intergenic
1177	P-03-6b-14	14	Pepper.v.1.55.chr03_63102064_63102364	151	ACCATCCAATGCAAACAACC	60.624	20	GGAAGGCTAAGCTGCACAAC	60.022	20	119	127	245	Intergenic
1178	P-03-6b-15	15	Pepper.v.1.55.chr03_117887954_117888254	151	CTGAAGCTGCAGTTGAGTGA	57.841	20	GCACATGCTTTACTTGGTCTTG	59.813	22	214	44	257	Intergenic
1179	P-03-6b-16	16	Pepper.v.1.55.chr03_160454323_160454623	151	TGGTGAATGCGTGAGTTTGT	60.16	20	CCCTTCCCTTTCAAGTTTTG	58.667	20	105	99	203	Intergenic
1180	P-03-6b-17	17	Pepper.v.1.55.chr03_201348732_201349032	151	TGTGGATGATGTGTTGATCATAAG	59.752	24	CAATGTCAACCCTTGTGGAG	58.98	20	145	114	258	Intergenic
1181	P-03-6b-18	18	Pepper.v.1.55.chr03_236827618_236827918	151	CGGAGGAGATTGGAAAGGTT	60.434	20	TCTTCCTCCTCCTCCTCCTC	59.883	20	148	32	179	CA03g26370	Detected protein of unknown function
1182	P-04-6b-19	19	Pepper.v.1.55.chr04_12862621_12862921	151	GGGGCTATCAAAATTGACTCAC	59.841	22	ATTTGGAGTTTGGTTTCCCC	60.032	20	199	19	217	Intergenic
1183	P-04-6b-20	20	Pepper.v.1.55.chr04_61257132_61257432	151	CCATGAGCAGACAGAACCAA	59.831	20	TGCACTGTGTGCAGTTACCA	59.938	20	213	20	232	Intergenic
1184	P-04-6b-21	21	Pepper.v.1.55.chr04_117731415_117731715	151	TCTGATAGCGTGGCATCGT	60.393	19	CAGGTCCTAATTCCAAGCCA	60.066	20	176	59	234	Intergenic
1185	P-04-6b-22	22	Pepper.v.1.55.chr04_167843159_167843459	151	AGAGGAGAAATCACGCAACC	59.288	20	TGTTGTTGCTTCTTTTGTCAGTG	60.366	23	179	28	206	Intergenic
1186	P-04-6b-23	23	Pepper.v.1.55.chr04_209060746_209061046	151	CTTCTTCTATGGCTGAGGCG	60.11	20	GGGAGGTGTTATCATTGTGGA	59.662	21	192	22	213	Intergenic
1187	P-05-6b-24	24	Pepper.v.1.55.chr05_18014085_18014385	151	CCTGTGTCATGTCACTGCCT	59.738	20	CGACAAACGCATGACACCTA	60.72	20	225	39	263	Intergenic
1188	P-05-6b-25	25	Pepper.v.1.55.chr05_60174039_60174339	151	AGCTAGGAATTTCACGGGGT	59.962	20	CGCTGGGAGAATGAATTTGT	60.074	20	272	9	280	Intergenic
1189	P-05-6b-26	26	Pepper.v.1.55.chr05_105043406_105043706	151	TTCATCAATTTTTCTTGTTCCATC	59.378	24	GCCATGGCTGTTAATGATCC	60.304	20	139	120	258	Intergenic
1190	P-05-6b-27	27	Pepper.v.1.55.chr05_156236534_156236834	151	TGGGACCAATCCTATCTGATG	59.759	21	CCCTTCCAATCAGGGAAAAT	60.124	20	214	14	227	Intergenic
1191	P-05-6b-28	28	Pepper.v.1.55.chr05_210632970_210633270	151	TTTCCGATCGAAACTGATCC	60.014	20	AATCAAACCAACAGCCAACC	59.836	20	143	40	182	Intergenic
1192	P-06-6b-29	29	Pepper.v.1.55.chr06_13915138_13915438	151	TGCCCGTAACATGAACTGAA	60.111	20	GGTTATTTGTTGGTTTGTGGC	59.238	21	201	97	297	Intergenic
1193	P-06-6b-30	30	Pepper.v.1.55.chr06_72785556_72785856	151	CCCCAGGCCTGCTAATAGAT	60.431	20	ATCCCGATGGCCTCTATTTT	59.761	20	180	45	224	Intergenic
1194	P-06-6b-31	31	Pepper.v.1.55.chr06_127738202_127738502	151	TGAACTCCAAGGGTGAAAGG	60.081	20	GCCCCTTTAGAGGCAAAATC	60.041	20	166	127	292	Intergenic
1195	P-06-6b-32	32	Pepper.v.1.55.chr06_170446348_170446648	151	TGGTGTTTTAATAAAGGGCAAAA	59.779	23	GCTTAAAAGAGAAGTAAACAGTTTCAA	58.096	27	132	72	203	Intergenic
1196	P-06-6b-33	33	Pepper.v.1.55.chr06_204474779_204475079	151	TTTCATTTGCATCAGAAACACC	59.982	22	TCTTGGCATGTCACATTATGG	59.41	21	282	8	289	Intergenic
1197	P-07-6b-34	34	Pepper.v.1.55.chr07_1728953_1729253	151	TCAGATCGTTGGATATTTGTATTGA	59.761	25	GAAAGAAAAGACTTACATCAAAATGC	58.891	26	118	67	184	Intergenic
1198	P-07-6b-35	35	Pepper.v.1.55.chr07_47059941_47060241	151	CGTTCTTGTTGTTCTTGGCA	59.881	20	TTCAACACGGTCAAGCCTTA	59.317	20	241	0	240	Intergenic
1199	P-07-6b-36	36	Pepper.v.1.55.chr07_88951008_88951308	151	CCATTCCCATGCCTTATCAC	60.155	20	ACTGAGTTTGCTAAGCCGGA	60.015	20	160	117	276	Intergenic
1200	P-07-6b-37	37	Pepper.v.1.55.chr07_139108130_139108430	151	TCTAGTGAAGCCGTGTGAGG	59.034	20	AAGCAACCAACAAATCACCC	59.836	20	197	98	294	Intergenic
1201	P-07-6b-38	38	Pepper.v.1.55.chr07_192246483_192246783	151	CAATCACACATGACGCAACA	60.164	20	TGGGTCCTACTTTGGAGGTG	59.959	20	123	109	231	Intergenic
1202	P-07-6b-39	39	Pepper.v.1.55.chr07_229020068_229020368	151	AAGCTCTTGCTATGCACGGT	60.044	20	TTCGATGACCAATCAAAGTCC	59.925	21	137	124	260	Intergenic
1203	P-08-6b-40	40	Pepper.v.1.55.chr08_47494049_47494349	151	AACCCATGATTGGTACCTGC	59.676	20	GGGACTTGTCCCATCAACTC	59.359	20	198	30	227	Intergenic
1204	P-08-6b-41	41	Pepper.v.1.55.chr08_99317425_99317725	151	TGACCTCGTGCATCTTCATC	59.794	20	GGTGGTCAAGTACAATTCATGG	59.218	22	152	124	275	Intergenic
1205	P-08-6b-42	42	Pepper.v.1.55.chr08_136157986_136158286	151	ACTGCACCCTTTGCAATCTT	59.74	20	TTCAAGGACCTTTAGACAGTTCA	58.048	23	239	12	250	CA08g14620	PREDICTED: 13S globulin seed storage protein 2-like [Solanum lycopersicum]
1206	P-09-6b-43	43	Pepper.v.1.55.chr09_49965975_49966275	151	AATCTGTTGCAAAATATATTCCTTCT	57.956	26	CGACAGATAATCAACCCATTG	57.958	21	140	85	224	Intergenic
1207	P-09-6b-44	44	Pepper.v.1.55.chr09_123329863_123330163	151	GCCCAATGGTTTTTCTCAAA	59.916	20	GGAGAACCATGGAACTTGAA	57.55	20	228	73	300	Intergenic
1208	P-09-6b-45	45	Pepper.v.1.55.chr09_182035513_182035813	151	ATTTGACACCTTTTGCAGCC	60.118	20	TGAAGCCATTTTTGTTATTGTTG	59.076	23	106	88	193	Intergenic
1209	P-09-6b-46	46	Pepper.v.1.55.chr09_246904147_246904447	151	CAAGTCATCTCCAAATCCAAA	57.657	21	TCAACACGGATGAGGAATCA	60.048	20	121	91	211	Intergenic
1210	P-10-6b-47	47	Pepper.v.1.55.chr10_33812512_33812812	151	CCCTTGGAAGTGAAAGGACA	60.081	20	TAAAGGGGTTCCAGTGGATG	59.784	20	164	72	235	CA10g05070	PREDICTED: CASP-like protein At3g53850-like [Solanum tuberosum]
1211	P-10-6b-48	48	Pepper.v.1.55.chr10_83424212_83424512	151	TCACTTCAAATCCCATTCCC	59.727	20	GAGCTTCTGCTGGAATTCGT	59.579	20	111	86	196	Intergenic
1212	P-10-6b-49	49	Pepper.v.1.55.chr10_133068857_133069157	151	CGAGATGGCTCTTTTTGAGG	59.948	20	AGGCACAAAGTCAACGATCC	60.119	20	179	70	248	Intergenic
1213	P-10-6b-50	50	Pepper.v.1.55.chr10_185752430_185752730	151	CTGCCTCCGATTTTATGCTC	59.807	20	TCGATTAATCTTCCTTCCCG	59.111	20	142	83	224	Intergenic
1214	P-10-6b-51	51	Pepper.v.1.55.chr10_224856857_224857157	151	GCTGCAGAAAGGTCTTGGAC	59.997	20	AATGATCGGGAGAAATAGCG	59.138	20	173	119	291	Intergenic
1215	P-11-6b-52	52	Pepper.v.1.55.chr11_27421297_27421597	151	GGGAGATTTTCAACATGCCT	58.984	20	CGGATGACATACGCAAAGG	60.08	19	141	105	245	Intergenic
1216	P-11-6b-53	53	Pepper.v.1.55.chr11_73570375_73570675	151	CCATTCCCATGAAACCACAT	60.439	20	AATATGTGTTGGGGCTTTGG	59.685	20	104	111	214	Intergenic
1217	P-11-6b-54	54	Pepper.v.1.55.chr11_116820954_116821254	151	CAACCACAGCAAATCCAAAA	59.561	20	CTATCGTTGGGGGTGAAGTG	60.366	20	195	88	282	Intergenic
1218	P-11-6b-55	55	Pepper.v.1.55.chr11_150283764_150284064	151	AAATTGGGTGTGAAGAAGCG	60.11	20	ACATTCAGGGTGGGTGTGAT	60.096	20	141	79	219	Intergenic
1219	P-11-6b-56	56	Pepper.v.1.55.chr11_189861707_189862007	151	CCCAACCTTTGTTGGGTTAC	59.191	20	CAGTCATCTTGGGGCTTCTC	59.803	20	203	3	205	Intergenic
1220	P-11-6b-57	57	Pepper.v.1.55.chr11_229620149_229620449	151	TGGGTGTCCAAAAATCTTCC	59.767	20	TTGGCTTTAGGTCCTTGGTG	60.103	20	195	47	241	Intergenic
1221	P-12-6b-58	58	Pepper.v.1.55.chr12_9411874_9412174	151	ACATCCCAAATTCGAACGAG	59.933	20	TAGCACGTCTTTTGACACCG	59.904	20	236	22	257	CA12g03950	JHL23J11.2 protein
1222	P-12-6b-59	59	Pepper.v.1.55.chr12_52034761_52035061	151	TAGGTTGTGTCCTCACGCAG	59.897	20	CTTGCCCGGATGATAAAGAA	60.031	20	275	1	275	Intergenic
1223	P-12-6b-60	60	Pepper.v.1.55.chr12_102090452_102090752	151	GTACTGGTCATACGCTCCCC	59.434	20	GCATCGTTGTTGGGGAATAC	60.199	20	101	105	205	Intergenic
1224	P-12-6b-61	61	Pepper.v.1.55.chr12_155960030_155960330	151	GAATTGCCTCAAAAGTTCGG	59.685	20	CGAGAAACCACTGTGGGAAT	59.966	20	167	26	192	CA12g12510	Pseudo response regulator
1225	P-12-6b-62	62	Pepper.v.1.55.chr12_201091443_201091743	151	GCAAATACAAATACAAGTGCGA	57.936	22	TGCATTTTATAGTTCACACCTTTTTC	59.859	26	188	21	208	Intergenic
1226	P-01-7b-1	1	Pepper.v.1.55.chr01_7802812_7803112	151	ACAAAGATGTCAAGGCTGGC	60.263	20	ATCCCCACACTCAACAGTCC	59.817	20	208	35	242	Intergenic
1227	P-01-7b-2	2	Pepper.v.1.55.chr01_70656133_70656433	151	TGGATGGAAATGCAAACGTA	59.93	20	CAAAAGGGATTCCGTTGCTA	60.067	20	171	71	241	Intergenic
1228	P-01-7b-3	3	Pepper.v.1.55.chr01_131106898_131107198	151	GGAAAGAAGGACCTTTGTTGTCT	60.029	23	GGTACCAAAGGCTTGGTCAT	58.912	20	133	47	179	Intergenic
1229	P-01-7b-4	4	Pepper.v.1.55.chr01_201670326_201670626	151	TCCTTGCAACAAATAAGCCC	60.074	20	CGTACACTCTACCCTCCCCA	59.982	20	103	92	194	Intergenic
1230	P-01-7b-5	5	Pepper.v.1.55.chr01_272519508_272519808	151	TTGTATGCAGCCTCACCTTG	59.864	20	CTCGTTGGAGAATTTTCGGT	59.17	20	186	55	240	Intergenic
1231	P-02-7b-6	6	Pepper.v.1.55.chr02_60249786_60250086	151	TGGTTTGCCCATATACACCA	59.664	20	CTCCATGCTTCCCTTGAAAA	60.184	20	148	101	248	Intergenic
1232	P-02-7b-7	7	Pepper.v.1.55.chr02_132447469_132447769	151	AACGACGAATCAAGTCCCTG	60.111	20	AAAAGAGGAAGTGACAGCGG	59.473	20	115	107	221	Intergenic
1233	P-03-7b-8	8	Pepper.v.1.55.chr03_13722251_13722551	151	TCCGATATTCAGATGGCTCC	59.998	20	GATTTCTGCCAGCTTTGAGC	60.103	20	176	4	179	Intergenic
1234	P-03-7b-9	9	Pepper.v.1.55.chr03_88259161_88259461	151	GGCCGTATGGCAGTACAAAT	59.851	20	TCATCGACGAACCAGAGTTG	59.831	20	166	116	281	Intergenic
1235	P-03-7b-10	10	Pepper.v.1.55.chr03_168997617_168997917	151	CTCCCACTTCCACAAAGGAA	60.081	20	CAGTTCACCTGTGTTCGTCAA	59.779	21	189	58	246	Intergenic
1236	P-03-7b-11	11	Pepper.v.1.55.chr03_227143642_227143942	151	TAGCCGTCACAATGTTGGAA	60.111	20	CGCATTGTAGGGTCCATTCT	59.955	20	113	128	240	Intergenic
1237	P-04-7b-12	12	Pepper.v.1.55.chr04_32730258_32730558	151	GGAGGGGAAAATGGTCAAAT	59.996	20	CACTTGGGAGGTTGAGTTCG	60.68	20	182	62	243	Intergenic
1238	P-04-7b-13	13	Pepper.v.1.55.chr04_125539966_125540266	151	CATCCATAAATTCCAAGAACCC	59.55	22	CCAACTTGGGAATCATACAACA	59.724	22	103	100	202	Intergenic
1239	P-04-7b-14	14	Pepper.v.1.55.chr04_197150210_197150510	151	TTTTCTCCCTCTCCATCGAA	59.744	20	GTGGTAGCCTACTCGGCTCT	58.577	20	134	107	240	Intergenic
1240	P-05-7b-15	15	Pepper.v.1.55.chr05_35330045_35330345	151	ACTCTCTATTGCGATGGGTTT	57.825	21	ATAATGGCGCATTCCCTATG	59.779	20	106	127	232	Intergenic
1241	P-05-7b-16	16	Pepper.v.1.55.chr05_109639819_109640119	151	GGGATGTTAGACAGTTGCGG	60.517	20	CCTAAATCAATGAAGAGCTGGG	60.089	22	142	69	210	Intergenic
1242	P-05-7b-17	17	Pepper.v.1.55.chr05_189821490_189821790	151	TATGGCACATTTGAAGGCAC	59.548	20	TTGATCCCGCACCTTATAGC	60.06	20	221	14	234	Intergenic
1243	P-06-7b-18	18	Pepper.v.1.55.chr06_24960658_24960958	151	CCTACAGCCCAAAAGCAAAA	60.236	20	CGGGGCAATACTCGAATCTA	60.053	20	261	33	293	Intergenic
1244	P-06-7b-19	19	Pepper.v.1.55.chr06_110593263_110593563	151	CGTGATCAAACATGGAAACG	59.964	20	CGGTTGATGTCGACTAAGGG	60.508	20	168	88	255	Intergenic
1245	P-06-7b-20	20	Pepper.v.1.55.chr06_183881435_183881735	151	TTGCACTGCTTTTGAAACTAAAA	59.138	23	TTGATATGAAGTTTCCATGAGTTGA	59.891	25	106	100	205	Intergenic
1246	P-07-7b-21	21	Pepper.v.1.55.chr07_3594127_3594427	151	GTCGGCGCATTACTTGATTT	60.103	20	CAGTGACCTGCTCTTCGTCA	60.178	20	141	62	202	CA07g01290	Eukaryotic translation initiation factor 3 subunit%2C putative
1247	P-07-7b-22	22	Pepper.v.1.55.chr07_70571136_70571436	151	GGTTCGAGGACACCACACTT	60.009	20	TATGTCTAGGCCCTGGTTCG	60.088	20	172	49	220	Intergenic
1248	P-07-7b-23	23	Pepper.v.1.55.chr07_154367432_154367732	151	CCGGGTCACAAGCAATTTAT	59.823	20	ACAGAGGGGAAAGGAGGAAA	60.045	20	121	124	244	Intergenic
1249	P-07-7b-24	24	Pepper.v.1.55.chr07_220760575_220760875	151	CCTTTCCATGAACCATTGCT	59.933	20	AGCGGTACCTCAAACCTTCA	59.734	20	170	41	210	Intergenic
1250	P-08-7b-25	25	Pepper.v.1.55.chr08_58440226_58440526	151	TCCAACAGGTGAAATCGTTG	59.541	20	CGACACGTAAAATGAAATGGG	60.229	21	253	4	256	Intergenic
1251	P-08-7b-26	26	Pepper.v.1.55.chr08_132516731_132517031	151	AAATGCAGCGGAAAAACACT	59.752	20	AAATTGTAAGCCCGGTGATG	59.823	20	129	61	189	Intergenic
1252	P-09-7b-27	27	Pepper.v.1.55.chr09_82470991_82471291	151	AGGAGGCATATTGGATGCAG	60.059	20	ATCCACCGATAGAGCATTGG	59.917	20	186	16	201	Intergenic
1253	P-09-7b-28	28	Pepper.v.1.55.chr09_200963658_200963958	151	TCCCCATTACATTGGTCCAT	59.871	20	CCAACATCTTCAACCGACAC	58.984	20	163	39	201	Intergenic
1254	P-10-7b-29	29	Pepper.v.1.55.chr10_30130748_30131048	151	TCATCTTTTTGCCTAATGGTCA	59.586	22	TAAAATGTAGGTCCCCCGTG	59.679	20	251	22	272	Intergenic
1255	P-10-7b-30	30	Pepper.v.1.55.chr10_108736319_108736619	151	CTTGCGACTCAACAAAACCA	59.881	20	AATTTGATATGGGTCGTGCC	59.651	20	130	114	243	Intergenic
1256	P-10-7b-31	31	Pepper.v.1.55.chr10_187119232_187119532	151	GAGTGGGTATAAACCCCAGACT	58.4	22	ATGTGGGGGTTTTCAACAAG	59.688	20	105	87	191	Intergenic
1257	P-11-7b-32	32	Pepper.v.1.55.chr11_19581518_19581818	151	CCGATATGGCAGAAGGTCAT	59.917	20	TGCTCGAATAACTCCGTCAA	59.42	20	276	22	297	Intergenic
1258	P-11-7b-33	33	Pepper.v.1.55.chr11_97350827_97351127	151	CGCTCTGTTGCTGACTTCAA	60.324	20	GTCAATGGAGAACCTGTGGG	60.363	20	165	24	188	Intergenic
1259	P-11-7b-34	34	Pepper.v.1.55.chr11_154261181_154261481	151	CGTAGGAGGGCTCAAACTCA	60.388	20	TTGGGAGTTCAAACCTACGC	60.11	20	246	50	295	Intergenic
1260	P-11-7b-35	35	Pepper.v.1.55.chr11_222807861_222808161	151	AACACTCTCATATAGGGTTGAGGC	59.927	24	CAATCCTCATTCCATCCCTTT	60.138	21	191	43	233	Intergenic
1261	P-12-7b-36	36	Pepper.v.1.55.chr12_29528081_29528381	151	TCAATTCGAATCCGTTCACA	60.049	20	TTCGATTCCTTCTTTAAAAACCC	59.849	23	198	97	294	Intergenic
1262	P-12-7b-37	37	Pepper.v.1.55.chr12_97265823_97266123	151	TTCAAGCTTTGCAAGAAGCA	59.872	20	TCGTTGGCCAATAGTATCCC	59.784	20	102	120	221	Intergenic
1263	P-12-7b-38	38	Pepper.v.1.55.chr12_184250729_184251029	151	AGTGTGGTGCAACCCCTAAG	60.028	20	TTTGGTACGGATGACTTTCAGA	59.609	22	251	3	253	Intergenic
1264	P-01-8b-1	1	Pepper.v.1.55.chr01_8535545_8535845	151	AGGCCTCGAGGAAATGGTAT	59.925	20	TTCAGCAACATCATCCCAAA	60.049	20	167	36	202	Intergenic
1265	P-01-8b-2	2	Pepper.v.1.55.chr01_78913766_78914066	151	TCTGGCAATAATGCATGGAG	59.646	20	ACGGCGTTGTTCAATGATTT	60.374	20	124	69	192	Intergenic
1266	P-01-8b-3	3	Pepper.v.1.55.chr01_150910360_150910660	151	GAAGAGAAAATGGGGGCTTC	60.017	20	CAACCGTCCCAATAGATGTG	58.847	20	221	62	282	Intergenic
1267	P-01-8b-4	4	Pepper.v.1.55.chr01_209267912_209268212	151	AAATGTCTTCGAAGCCGAAA	59.823	20	CTAACGCCACTGCTAAGCCT	59.677	20	142	117	258	Intergenic
1268	P-02-8b-5	5	Pepper.v.1.55.chr02_4361200_4361500	151	CGACCATCAAGTCCTGAACA	59.676	20	TCGACGGAAAACTCATTCAA	59.247	20	173	106	278	Intergenic
1269	P-02-8b-6	6	Pepper.v.1.55.chr02_66422433_66422733	151	TTCATGGCTCATATGCATGG	60.453	20	TGGGGTACATCGGTAAGATGA	60.199	21	264	10	273	Intergenic
1270	P-02-8b-7	7	Pepper.v.1.55.chr02_128671210_128671510	151	TGTGAATGAAGAACGTATATTGTGT	57.718	25	AAAATTTTATGTGTTGTTCACGAAT	58.088	25	220	42	261	Intergenic
1271	P-03-8b-8	8	Pepper.v.1.55.chr03_14584240_14584540	151	TGCTTGCTTGTGAAAATTGC	59.999	20	TTTCTCAAGCCGCTATGTCA	59.566	20	124	77	200	Intergenic
1272	P-03-8b-9	9	Pepper.v.1.55.chr03_91390053_91390353	151	AAAATACAATGCCCGAATGC	59.801	20	CGCCAATCATTTAGTATCTCAGC	60.128	23	216	26	241	Intergenic
1273	P-03-8b-10	10	Pepper.v.1.55.chr03_169669015_169669315	151	CCCCAAAGGTTATTTATGGTCA	59.944	22	AGGCGCTGCGATTTGTATAG	60.384	20	240	50	289	Intergenic
1274	P-03-8b-11	11	Pepper.v.1.55.chr03_225748534_225748834	151	CAGCGAAGGGCAGTTTTATC	59.845	20	CGTTTCTGAACGACAACGAA	59.881	20	231	35	265	CA03g23220	eukaryotic translation initiation factor 2c%2C putative [Ricinus communis]
1275	P-04-8b-12	12	Pepper.v.1.55.chr04_26014292_26014592	151	CATTAGGCCAGCATCAGGTC	60.624	20	TTGAATGATTTGATGGTCCAAA	60.167	22	242	49	290	Intergenic
1276	P-04-8b-13	13	Pepper.v.1.55.chr04_106231412_106231712	151	ATGCAGCTAACACGCACAAG	60.081	20	GGGATACATCACCTAAAGACGA	58.072	22	273	10	282	Intergenic
1277	P-04-8b-14	14	Pepper.v.1.55.chr04_190779256_190779556	151	GGTCCTCCTTGGACACCATA	59.779	20	CTTTTCCACTGCACCCATCT	60.111	20	142	66	207	Intergenic
1278	P-05-8b-15	15	Pepper.v.1.55.chr05_24641672_24641972	151	TTCCCTTGATTCATCACTTCTT	57.786	22	TTGGGTGGATTTTCAATTTTT	58.324	21	156	112	267	Intergenic
1279	P-05-8b-16	16	Pepper.v.1.55.chr05_100244807_100245107	151	CGATACTTGGGCTTCCTTGA	60.206	20	CTAATTACAAGTCCCCGGCA	59.953	20	105	90	194	Intergenic
1280	P-05-8b-17	17	Pepper.v.1.55.chr05_181742788_181743088	151	GGGTCTTAGTACCCAAGTCCATC	60.122	23	CGTGATCATCCCAACTACCC	60.195	20	129	119	247	Intergenic
1281	P-06-8b-18	18	Pepper.v.1.55.chr06_16344618_16344918	151	TTGAAAATATTGGGTTCGCTG	59.95	21	TCGATTAATTTTCGATTTGGC	59.059	21	117	117	233	Intergenic
1282	P-06-8b-19	19	Pepper.v.1.55.chr06_87937388_87937688	151	CCCAAACACTATCCCTTGGA	59.784	20	TCTACGAGGAGAAGGGGACA	59.797	20	161	19	179	Intergenic
1283	P-06-8b-20	20	Pepper.v.1.55.chr06_167569362_167569662	151	ATGAGGATTGGCTGAAATGC	60.043	20	CATTCAGGTTTGCTTGACCA	59.691	20	183	25	207	Intergenic
1284	P-06-8b-21	21	Pepper.v.1.55.chr06_219482278_219482578	151	GGATGGGCCTGACTTTGATA	59.894	20	AACTTTGAGTCCCACATCGG	59.966	20	145	87	231	Intergenic
1285	P-07-8b-22	22	Pepper.v.1.55.chr07_48395590_48395890	151	GGAATAAATTTCCCATGCCA	59.599	20	TTTCACTGATCATCGCAACC	59.654	20	223	44	266	Intergenic
1286	P-07-8b-23	23	Pepper.v.1.55.chr07_111109639_111109939	151	TACCAATCACCGTCCCATTT	60.051	20	ACTTATTCAGGATGGGTGCG	59.955	20	246	4	249	Intergenic
1287	P-07-8b-24	24	Pepper.v.1.55.chr07_197999589_197999889	151	TCCTTTTTCTTTTTGATCAAGTTTTT	59.936	26	ACACAACAATGGAGACGTGG	59.441	20	261	8	268	Intergenic
1288	P-08-8b-25	25	Pepper.v.1.55.chr08_25792956_25793256	151	GCTCATTCCCACTTGCAAAA	61.149	20	GCATAGGTGTGTAGTGAGCCA	58.816	21	103	93	195	Intergenic
1289	P-08-8b-26	26	Pepper.v.1.55.chr08_114010165_114010465	151	AGAGTTGCACGTGATTGAGAAA	59.92	22	TTTGGGACCACCGTATCAAT	60.051	20	140	39	178	Intergenic
1290	P-09-8b-27	27	Pepper.v.1.55.chr09_32976240_32976540	151	GAAATTTTGGTTGGTCCCCT	60.032	20	CCGTGTGATAACCCCTTCAC	60.232	20	182	2	183	Intergenic
1291	P-09-8b-28	28	Pepper.v.1.55.chr09_163074224_163074524	151	CCCAGCATTTTAGCGAAGTG	60.762	20	TCCGGCTAAGCTAACTTTCG	59.625	20	174	103	276	Intergenic
1292	P-10-8b-29	29	Pepper.v.1.55.chr10_5012392_5012692	151	GGACTGGCCTGATCTCAGTT	59.258	20	TGCATGAATGTGTAAACCGAA	59.984	21	198	87	284	Intergenic
1293	P-10-8b-30	30	Pepper.v.1.55.chr10_73832358_73832658	151	GGTGCAGTCATCTATCGGGT	59.957	20	ACCATCCAGCCAACTCATGT	60.395	20	214	87	300	Intergenic
1294	P-10-8b-31	31	Pepper.v.1.55.chr10_152679215_152679515	151	CCATGAGTTGTAGGTTGACTCG	59.656	22	AAGTTGAGGGTGCTGAGTGC	60.453	20	204	97	300	Intergenic
1295	P-10-8b-32	32	Pepper.v.1.55.chr10_220335155_220335455	151	TTCTTTAGTGGGTTTTGCCG	60.103	20	CTTCTTCACGATTTCGCACA	59.988	20	268	22	289	Intergenic
1296	P-11-8b-33	33	Pepper.v.1.55.chr11_53214502_53214802	151	TGCTTCCTCTCAACAACACG	60.025	20	TTCCTTTTGAAAACAAAGAGAAATG	60.029	25	220	58	277	Intergenic
1297	P-11-8b-34	34	Pepper.v.1.55.chr11_120185533_120185833	151	CCTTAGGGAATTGGGTGTCA	59.784	20	CTCAAGCATGTAATGGCAGG	59.297	20	130	111	240	Intergenic
1298	P-11-8b-35	35	Pepper.v.1.55.chr11_183804990_183805290	151	TTCCTCGGCCTCTTTGACTA	59.948	20	TCCAGAGGGCTAGGTCTCAA	59.943	20	186	42	227	Intergenic
1299	P-11-8b-36	36	Pepper.v.1.55.chr11_246235910_246236210	151	TTGGTTGGAAGAAGTTTGCC	60.088	20	AGCTTGGACCAACAATGGAC	59.973	20	157	19	175	Intergenic
1300	P-12-8b-37	37	Pepper.v.1.55.chr12_60026463_60026763	151	GCCATGGATTGTGTGTGGT	60.247	19	CAATTCTGGAGGCACAGTGA	59.831	20	198	47	244	Intergenic
1301	P-12-8b-38	38	Pepper.v.1.55.chr12_149472450_149472750	151	TGAAAGGGACCCAAGAATCA	60.43	20	ATCCGATCAAGGCTCACAAC	60.081	20	187	72	258	Intergenic
1302	P-12-8b-39	39	Pepper.v.1.55.chr12_233409942_233410242	151	TAGACCATCCTCATCCACCC	59.737	20	ATGCTGTGGGCCAAAAATAG	59.96	20	237	2	238	Intergenic
1303	P-01-9b-1	1	Pepper.v.1.55.chr01_59079639_59079939	151	GGAAAATTCAACAGGCCCTA	59.019	20	TGATTGATGAAGAATCTGGAGC	59.273	22	176	68	243	Intergenic
1304	P-01-9b-2	2	Pepper.v.1.55.chr01_122945531_122945831	151	AGTCCTCATCCTTCGATGACA	59.67	21	CCCTGAAGGACCACAAGCTA	60.246	20	293	7	299	Intergenic
1305	P-01-9b-3	3	Pepper.v.1.55.chr01_197756775_197757075	151	CCTGTCTGTTTGATAAATTCCAA	58.175	23	TGGATCCATTTTCACAGACCT	59.396	21	194	40	233	Intergenic
1306	P-01-9b-4	4	Pepper.v.1.55.chr01_267205246_267205546	151	TTGATTGACTTGTTTTGATTCGAT	59.884	24	TTTCACTTTGTTAAGCCCGC	60.244	20	217	70	286	Intergenic
1307	P-02-9b-5	5	Pepper.v.1.55.chr02_63002088_63002388	151	TAACCCAACCCAACCACCTA	60.081	20	GCTAGGAGGCTGTCATCACC	59.834	20	248	9	256	Intergenic
1308	P-02-9b-6	6	Pepper.v.1.55.chr02_139972241_139972541	151	TATGGTTTTACCCCCGTTGA	60.046	20	CAAAGTAAGGACTAAGGAGTGAATGA	59.317	26	179	4	182	Intergenic
1309	P-03-9b-7	7	Pepper.v.1.55.chr03_12278846_12279146	151	TCACCACACAAAGAGCAACA	58.839	20	TCGAGCTGAAACGTCGATTA	59.566	20	138	104	241	CA03g04910	eukaryotic translation initiation factor 2c%2C putative [Ricinus communis]
1310	P-03-9b-8	8	Pepper.v.1.55.chr03_84604631_84604931	151	CTTCAATTTGGAAGCGCAAT	60.209	20	TCGCAAAATCAAGAGTTCCC	60.192	20	155	73	227	Intergenic
1311	P-03-9b-9	9	Pepper.v.1.55.chr03_163671591_163671891	151	CATTGAGTCCTACGGGCACT	60.134	20	AGTCTATGGAACGTGGCCTG	60.134	20	100	96	195	Intergenic
1312	P-03-9b-10	10	Pepper.v.1.55.chr03_222731701_222732001	151	TGGGATTTGACCCACATTTT	60.029	20	AACAGCACACCAAATTGTTACTT	57.806	23	244	57	300	Intergenic
1313	P-04-9b-11	11	Pepper.v.1.55.chr04_17669817_17670117	151	GATGCAACAGGCAACCCTAT	59.962	20	GGGGGATAGAGCGTTGTGTA	59.955	20	257	2	258	CA04g05580	Mid1-complementing activity 1
1314	P-04-9b-12	12	Pepper.v.1.55.chr04_108511548_108511848	151	TCTCCTGATAGCGGCAAACT	59.978	20	GGGACCAAAATTGGAAGACA	59.767	20	204	74	277	Intergenic
1315	P-04-9b-13	13	Pepper.v.1.55.chr04_191520795_191521095	151	ACCCTAGCGGCCCTATAATG	60.312	20	AAATGGAAGGATTCTTACCTCAAA	59.424	24	189	35	223	Intergenic
1316	P-05-9b-14	14	Pepper.v.1.55.chr05_26155342_26155642	151	GATAGTTGCAGCTTCCAGCC	59.985	20	TTGTGACATGCCTCCAAATC	59.502	20	120	113	232	Intergenic
1317	P-05-9b-15	15	Pepper.v.1.55.chr05_97876117_97876417	151	TGCGAATACTGAGGTTGCTG	60.011	20	TGTGTGCTTAGAGCCATGTCA	60.465	21	161	88	248	Intergenic
1318	P-05-9b-16	16	Pepper.v.1.55.chr05_183708938_183709238	151	TTCCTCCCCAGATAATGCTC	59.08	20	AACTCATAAGAACGAGGGCA	57.422	20	121	117	237	Intergenic
1319	P-06-9b-17	17	Pepper.v.1.55.chr06_8594362_8594662	151	GGAGCCAGGTAGTACTGAGGG	60.139	21	TGAATCATTCCCTGCTTTCC	60.014	20	247	1	247	Intergenic
1320	P-06-9b-18	18	Pepper.v.1.55.chr06_80317987_80318287	151	TTAGGGGTGTACATAGGCCG	59.839	20	CCAAGAAAATCGAAAAACCC	58.531	20	160	22	181	Intergenic
1321	P-06-9b-19	19	Pepper.v.1.55.chr06_157135763_157136063	151	CCCTGACCCCTTTGACTACA	59.959	20	CCTATGACTCGTGGCCCTTA	60.088	20	130	121	250	Intergenic
1322	P-06-9b-20	20	Pepper.v.1.55.chr06_216759064_216759364	151	CCGAGGGTTGTGGTGATAGA	60.913	20	TTGAAGGGACCAGCTTAACG	60.241	20	248	11	258	Intergenic
1323	P-07-9b-21	21	Pepper.v.1.55.chr07_35626147_35626447	151	TTTCATCATGGCTACTTTTTGC	59.257	22	AGTTGGGGTGGTGAAAGTTG	59.861	20	191	24	214	Intergenic
1324	P-07-9b-22	22	Pepper.v.1.55.chr07_113639161_113639461	151	CATGACTGACTTGAATGATGAGC	59.755	23	GCGTACCAAGTACCCTCACC	59.478	20	264	9	272	Intergenic
1325	P-07-9b-23	23	Pepper.v.1.55.chr07_196689356_196689656	151	TTCCAGTTCCACTTGTTCCC	59.943	20	CCTCCTCCACCTTAACACCA	59.959	20	204	76	279	Intergenic
1326	P-08-9b-24	24	Pepper.v.1.55.chr08_17030091_17030391	151	GTATGAGATCTGGGCTGCGT	60.249	20	CCCATATTGGTTTTCCCGAT	60.744	20	173	104	276	Intergenic
1327	P-08-9b-25	25	Pepper.v.1.55.chr08_102880437_102880737	151	TAATGGACGAAAAACCCCAA	60.16	20	TGATCCCCAAAAGATGGAAG	59.864	20	153	111	263	Intergenic
1328	P-09-9b-26	26	Pepper.v.1.55.chr09_25901003_25901303	151	TCATCCAATTAAAACCCCACA	60.038	21	GGAAGGGTAACATGCCTGAA	59.933	20	185	87	271	Intergenic
1329	P-09-9b-27	27	Pepper.v.1.55.chr09_136645017_136645317	151	AGTTAACACAGGGCCACGAG	60.171	20	CTCCCATCTTTTGGAAAGCA	60.184	20	153	53	205	Intergenic
1330	P-09-9b-28	28	Pepper.v.1.55.chr09_240353942_240354242	151	CACTTTGCAATGGGACTCAA	59.691	20	TGCGAGGTAACAAGACTTTACG	59.464	22	296	0	295	Intergenic
1331	P-10-9b-29	29	Pepper.v.1.55.chr10_65353312_65353612	151	ATTGTGTCCTTTGTTTGGCA	59.024	20	TGGGGAGGGTAGAGTGTACG	59.982	20	176	86	261	Intergenic
1332	P-10-9b-30	30	Pepper.v.1.55.chr10_159480579_159480879	151	AGGCTGAAAGGCCATAAGGT	60.096	20	TGGGGACATATCCCATGAAC	60.404	20	179	74	252	Intergenic
1333	P-10-9b-31	31	Pepper.v.1.55.chr10_224002801_224003101	151	TTGATGTGATCAACGTCTTTTCTT	60.042	24	TCGTGGTGTTCAAATCCAAA	59.941	20	153	45	197	Intergenic
1334	P-11-9b-32	32	Pepper.v.1.55.chr11_49241890_49242190	151	TCAAAATCCAGGATGACAAGG	59.918	21	TTGAATCCTCCGAAATCGAC	60.014	20	131	115	245	Intergenic
1335	P-11-9b-33	33	Pepper.v.1.55.chr11_115166842_115167142	151	TAAAGCCCCAACTTGTCCAC	59.971	20	TTGAAGGGATGGGATCTCTG	60.003	20	130	58	187	Intergenic
1336	P-11-9b-34	34	Pepper.v.1.55.chr11_176203399_176203699	151	TGGTTAAGTTGAGTGGAGGG	57.644	20	TCCTTAACACTTGGCCAAAAA	59.612	21	132	100	231	Intergenic
1337	P-11-9b-35	35	Pepper.v.1.55.chr11_244446688_244446988	151	TGCCAACCAATGAAAGCATA	60.073	20	TGCAAATTTAGAACATCGCAA	59.342	21	158	48	205	Intergenic
1338	P-12-9b-36	36	Pepper.v.1.55.chr12_53112081_53112381	151	AACATGGGTGACTGTAGCTGA	58.229	21	TTAGGGGCATGTCGGTTAAA	60.315	20	172	119	290	Intergenic
1339	P-12-9b-37	37	Pepper.v.1.55.chr12_131670899_131671199	151	CCAACTGGCTCTCAAGTTCC	59.844	20	GGGTTCCCCCAAATTAATGA	60.725	20	212	15	226	Intergenic
1340	P-12-9b-38	38	Pepper.v.1.55.chr12_207334229_207334529	151	CGAACCAGCCTTCTCAAATC	59.813	20	CGAAAAACGTCACTGCCATA	59.729	20	244	51	294	Intergenic
1341	P-01-10b-1	1	Pepper.v.1.55.chr01_24418049_24418349	151	GGCGATGACAGAGGTGGTTA	61.067	20	GGGCTCATTTCTTTGCATTT	59.162	20	238	28	265	Intergenic
1342	P-01-10b-2	2	Pepper.v.1.55.chr01_102287382_102287682	151	TCCTCTCACTTGATGTGCAA	57.883	20	CCGCATATTGTAGGTGCGTA	59.608	20	116	101	216	Intergenic
1343	P-01-10b-3	3	Pepper.v.1.55.chr01_184776264_184776564	151	TGCAGTCTGATGCATAATTACAT	57.379	23	AGGCTTAGCTCGATTCACGA	60.118	20	205	75	279	Intergenic
1344	P-01-10b-4	4	Pepper.v.1.55.chr01_260578599_260578899	151	TGGTAGCAAAAGAGATGAAGGA	58.973	22	GTTTGGTGTGGGCATGTGT	60.287	19	243	9	251	Intergenic
1345	P-02-10b-5	5	Pepper.v.1.55.chr02_57462810_57463110	151	GGAACTTGCCCCCTGTAGTT	60.361	20	CAAGGAATAGGTCAAGAAATCACA	59.539	24	192	3	194	Intergenic
1346	P-02-10b-6	6	Pepper.v.1.55.chr02_139923185_139923485	151	TCCTTACAAATAGTCGCGGG	60.089	20	AAGCAACCCCTCCTCCTATC	59.536	20	276	11	286	Intergenic
1347	P-03-10b-7	7	Pepper.v.1.55.chr03_17725239_17725539	151	GGCCCTTCTAGTTTAACCGC	60.095	20	ATTTTTGACCGGGTTTGACC	60.949	20	159	40	198	Intergenic
1348	P-03-10b-8	8	Pepper.v.1.55.chr03_115777155_115777455	151	TCCATCAAAGGAAAGAAATGC	59.148	21	CACATCCCGGTTTTGCTATC	60.331	20	141	113	253	Intergenic
1349	P-03-10b-9	9	Pepper.v.1.55.chr03_207071402_207071702	151	TCAATCGCTAGGGTTGTGAAT	59.583	21	TTTCTTTGCCATGAGCTTGA	59.542	20	193	75	267	Intergenic
1350	P-04-10b-10	10	Pepper.v.1.55.chr04_16949626_16949926	151	CATGATCAGGTTCGCTTCCT	60.218	20	TCAAGTTTGGAATTGAAAACACA	59.522	23	263	23	285	CA04g05370	Mid1-complementing activity 1
1351	P-04-10b-11	11	Pepper.v.1.55.chr04_123401579_123401879	151	TCAAAAGTATGACAAGCTATGCAA	59.004	24	ATAGAGTCCCAAGGGGGAGA	59.89	20	122	73	194	Intergenic
1352	P-04-10b-12	12	Pepper.v.1.55.chr04_209525227_209525527	151	GAGGGTGCCTGGGTATGTTA	59.813	20	ATATCACCTGCCAAGATCGG	59.917	20	118	127	244	CA04g17270	Sucrose transporter
1353	P-05-10b-13	13	Pepper.v.1.55.chr05_55763452_55763752	151	TATTGCTTAAGCGGTCACCC	60.096	20	GTCTTGAAAAGGGCGTGTGT	60.156	20	204	54	257	Intergenic
1354	P-05-10b-14	14	Pepper.v.1.55.chr05_152521756_152522056	151	ATGCACTTGTTGTGTCTGCC	59.758	20	TGATTGCCCAATGCTATCAA	60.035	20	125	52	176	Intergenic
1355	P-06-10b-15	15	Pepper.v.1.55.chr06_8306920_8307220	151	AACCCACCAAGAACTTCACG	60.005	20	ACCCTTCAATCGTATGGGGT	60.443	20	216	15	230	Intergenic
1356	P-06-10b-16	16	Pepper.v.1.55.chr04_123401579_123401879	151	TCAAAAGTATGACAAGCTATGCAA	59.004	24	ATAGAGTCCCAAGGGGGAGA	59.89	20	122	73	194	Intergenic
1357	P-06-10b-17	17	Pepper.v.1.55.chr06_198467820_198468120	151	GGGGAGAGGGGCCTATAAAT	60.473	20	AAAGGAATAATTGCGAGCCA	59.682	20	127	71	197	Intergenic
1358	P-07-10b-18	18	Pepper.v.1.55.chr07_29353537_29353837	151	CTCATGGCGCTTCAACTGTA	60.011	20	GTGGTTTGATGCTTGTGAGG	59.139	20	183	15	197	Intergenic
1359	P-07-10b-19	19	Pepper.v.1.55.chr07_109450634_109450934	151	TGATGCTCTGGAGCTCTTTCT	59.323	21	TCATGCATGTGAACCCTTTG	60.517	20	115	90	204	Intergenic
1360	P-07-10b-20	20	Pepper.v.1.55.chr07_207392018_207392318	151	AACACATTTTCTGGTTGCCC	59.836	20	TAGGCTAGCTTCTGGCTTGC	59.889	20	229	49	277	Intergenic
1361	P-08-10b-21	21	Pepper.v.1.55.chr08_53164502_53164802	151	CGATGTTAGAAGATGAACAAAATGA	59.569	25	CTGTGGAGACAAATGCAGGA	59.831	20	108	89	196	Intergenic
1362	P-08-10b-22	22	Pepper.v.1.55.chr08_133964659_133964959	151	GTGGGAAAAAGGAAGGGGTA	60.159	20	TAAAATGAAGGCACATCCCC	59.762	20	203	56	258	CA08g13400	Unknown protein
1363	P-09-10b-23	23	Pepper.v.1.55.chr09_91785487_91785787	151	TTGCCATAACAAGATCCACAA	59.027	21	TCGACCGCAGTATGGTTGTA	60.134	20	206	7	212	Intergenic
1364	P-09-10b-24	24	Pepper.v.1.55.chr09_205762148_205762448	151	ATCAGTGTCCGCACCTATCC	59.957	20	TTTATTTAGGCGTTGCCCAC	59.964	20	228	1	228	Intergenic
1365	P-10-10b-25	25	Pepper.v.1.55.chr10_52782464_52782764	151	TTAAGAGCAGGCCTGTAGGG	59.471	20	AACCTTAGGGGGATGATTGG	60.011	20	125	71	195	Intergenic
1366	P-10-10b-26	26	Pepper.v.1.55.chr10_157171267_157171567	151	GTTTGACTTGCTTGGGTGGT	60.012	20	GGCGAATCTTATATCGTTGGA	59.048	21	195	106	300	Intergenic
1367	P-10-10b-27	27	Pepper.v.1.55.chr10_232307148_232307448	151	AATCGTTTGTCAGGCCATTC	59.939	20	AAACAAGACCCTTTGCTCTCA	58.969	21	138	56	193	Intergenic
1368	P-11-10b-28	28	Pepper.v.1.55.chr11_81915124_81915424	151	AAAGTCACCACTCACCAGCC	60.159	20	TTCATGTTGGGGTAATTTCTGA	59.315	22	178	109	286	Intergenic
1369	P-11-10b-29	29	Pepper.v.1.55.chr11_149445076_149445376	151	GTCAATGGTATCAGCCCCAC	60.203	20	GGTGAGCTTCCATATTCCGA	60.036	20	238	61	298	Intergenic
1370	P-11-10b-30	30	Pepper.v.1.55.chr11_221402561_221402861	151	TGGCTGCTTTAGCAACCTTT	60.018	20	CCTTCTTGGGTTTCCACGTA	59.964	20	233	34	266	Intergenic
1371	P-12-10b-31	31	Pepper.v.1.55.chr12_20923050_20923350	151	TCGATCTGTTTTGAAGGGTTG	60.096	21	TACAAATCATCCATTTGCGG	59.377	20	141	96	236	Intergenic
1372	P-12-10b-32	32	Pepper.v.1.55.chr12_111773329_111773629	151	GGAGCTCCTAAACCAACCAC	58.646	20	TCCTATCGCCAAGAATGGTC	60.036	20	179	99	277	Intergenic
1373	P-12-10b-33	33	Pepper.v.1.55.chr12_216628313_216628613	151	TGTTCAAAAGTGATTTGGTGTCA	60.426	23	TCAATTTTTCACGAAGTCGAT	57.351	21	188	74	261	Intergenic
1374	P-01-11b-1	1	Pepper.v.1.55.chr01_69888996_69889296	151	ATTCATGCATAAGCCCTTGC	60.067	20	TAAGGGTGGTCTGGATCTCG	60.065	20	134	98	231	Intergenic
1375	P-01-11b-2	2	Pepper.v.1.55.chr01_167996521_167996821	151	TTTATGATAGAAAGGATTGCAAAA	57.19	24	GCGGATTTGTCACCACATAA	59.4	20	117	76	192	Intergenic
1376	P-01-11b-3	3	Pepper.v.1.55.chr01_260095177_260095477	151	TTGTCCGCTGATTTGGTGTA	60.111	20	TTTTTCAACTAACAAGCCCAAA	58.827	22	221	10	230	Intergenic
1377	P-02-11b-4	4	Pepper.v.1.55.chr02_73897374_73897674	151	TCCTCATCCATTTAAGGACGATA	59.816	23	TGGGTGGAAAATACCCAAAA	60.024	20	178	30	207	Intergenic
1378	P-02-11b-5	5	Pepper.v.1.55.chr02_159603268_159603568	151	GCATCGTCAACTCTTCCCAC	60.667	20	TTTTCTTGTATTTGGGACGG	57.609	20	124	114	237	Intergenic
1379	P-03-11b-6	6	Pepper.v.1.55.chr03_76552400_76552700	151	GAGACTTGACCAGGGTTCCA	60.088	20	TGTCCCTATCCCACCCCTAT	60.401	20	169	107	275	Intergenic
1380	P-03-11b-7	7	Pepper.v.1.55.chr03_189837355_189837655	151	TCGATAACTTCAACAGTGGTTCA	59.663	23	CAGTAGGAGGGTTAGCTTGGG	60.13	21	113	63	175	Intergenic
1381	P-04-11b-8	8	Pepper.v.1.55.chr04_1718648_1718948	151	CAAAGGGGAAAGGCTATGGT	60.312	20	GTTTTTGCAAATGGGGACAC	60.214	20	268	27	294	Intergenic
1382	P-04-11b-9	9	Pepper.v.1.55.chr04_123124542_123124842	151	TGCAACAATATGAGTTATGGTGG	59.772	23	TTGGAACTCTAACTACAGGGTTCA	59.236	24	187	92	278	Intergenic
1383	P-04-11b-10	10	Pepper.v.1.55.chr04_216989291_216989591	151	CCCATCTTTTATTCCAGGGC	60.633	20	ACATACTCCAGCGAACCCAA	60.517	20	128	123	250	CA04g20610	Detected protein of unknown function
1384	P-05-11b-11	11	Pepper.v.1.55.chr05_89016344_89016644	151	TCGATGGAAAGTGCATGAAT	59.079	20	AGGAAGATGCCTGACCCATT	60.853	20	122	101	222	Intergenic
1385	P-05-11b-12	12	Pepper.v.1.55.chr05_217850419_217850719	151	ATTTCCCAAATCCCCAAATC	59.83	20	ACACTCGCTCGGTGCTAAAT	59.904	20	251	14	264	Intergenic
1386	P-06-11b-13	13	Pepper.v.1.55.chr06_73288039_73288339	151	CATATGGAGATCATGCTTTGCT	59.209	22	CGATTTTCAAGCTTTGATCCT	58.455	21	128	61	188	Intergenic
1387	P-06-11b-14	14	Pepper.v.1.55.chr06_174390435_174390735	151	TTTCAAGACACCCAAAAGGG	59.942	20	CGCCACTTGAAATTCAGCTT	60.386	20	120	68	187	Intergenic
1388	P-07-11b-15	15	Pepper.v.1.55.chr07_34753296_34753596	151	GGAACATGAGGAATTGAAGCA	60.066	21	TCCAAAATCCAGTCATGCAG	59.648	20	221	52	272	Intergenic
1389	P-07-11b-16	16	Pepper.v.1.55.chr07_119471043_119471343	151	TGAAAGATGCTGATTTGGCA	60.343	20	TTCATGGTACACCTGAGCTTTG	60.168	22	157	35	191	Intergenic
1390	P-07-11b-17	17	Pepper.v.1.55.chr07_216894904_216895204	151	GCGACCTCTAAGCATGGATT	59.297	20	CCAGCTTGATAGATGGCAAC	58.326	20	251	41	291	Intergenic
1391	P-08-11b-18	18	Pepper.v.1.55.chr08_98092863_98093163	151	TTATCAAACACATTGGGGGC	60.564	20	TGCTTGGTTATGGTTTTCCC	59.801	20	132	122	253	Intergenic
1392	P-09-11b-19	19	Pepper.v.1.55.chr09_59745502_59745802	151	CCCGCAGAATTGTCAGCTAT	60.235	20	GTCTGTTTCTGCCTCCCAAG	59.844	20	235	63	297	Intergenic
1393	P-09-11b-20	20	Pepper.v.1.55.chr09_203292099_203292399	151	TGATGGAGAACAGGTGAGGA	59.18	20	TGACCCAACAGTTGTACTCCC	59.876	21	218	49	266	Intergenic
1394	P-10-11b-21	21	Pepper.v.1.55.chr10_63783252_63783552	151	ACACGAAAATCACACGCAAA	60.157	20	GCTGCAAGCTCGATAGGTGT	60.569	20	134	74	207	Intergenic
1395	P-10-11b-22	22	Pepper.v.1.55.chr10_179244259_179244559	151	CATCTCAATTTGGGACGAGT	57.58	20	CTCACTTTCAAAATGGTGGGA	59.956	21	104	91	194	Intergenic
1396	P-11-11b-23	23	Pepper.v.1.55.chr11_19193362_19193662	151	ATCAACCATCCAAAGCCAAG	59.933	20	TTGGTGGGAGAAAGCAACTT	59.711	20	124	87	210	Intergenic
1397	P-11-11b-24	24	Pepper.v.1.55.chr11_114374561_114374861	151	AGAAAATTTGAGGAAGGGGC	59.532	20	TCACGATCTTCTGTTGAGAGC	58.172	21	100	113	212	Intergenic
1398	P-11-11b-25	25	Pepper.v.1.55.chr11_194323412_194323712	151	TGATATGTGCTTAAATAAAGTGACAA	57.214	26	TGTGTGCATCCTCATGATTG	59.033	20	114	61	174	Intergenic
1399	P-12-11b-26	26	Pepper.v.1.55.chr12_10471788_10472088	151	CGTCGTGTCTTCATGTTGCT	59.905	20	CAAGAATGGCATGTGAAATGA	59.533	21	146	127	272	Intergenic
1400	P-12-11b-27	27	Pepper.v.1.55.chr12_113777562_113777862	151	AGGCAAATTCTTTGTGTGGG	59.971	20	GGTTGCACTGGACCCTTAAA	59.971	20	217	16	232	Intergenic
1401	P-12-11b-28	28	Pepper.v.1.55.chr12_216306853_216307153	151	GCCTATGTACCTGCCTCCTG	59.717	20	CCAATGCAGCTTAGAGGGAG	59.971	20	176	48	223	Intergenic
1402	P-01-12b-1	1	Pepper.v.1.55.chr01_50888776_50889076	151	TGACACCCTTCTAATTGGGG	59.784	20	TGAGTTTCGTACTGAACTGGG	57.871	21	165	62	226	Intergenic
1403	P-01-12b-2	2	Pepper.v.1.55.chr01_121576331_121576631	151	AGTCCACAATCTACTGAAGGCA	58.865	22	GGGGGACTTTGAATACTGGTT	59.204	21	164	126	289	Intergenic
1404	P-01-12b-3	3	Pepper.v.1.55.chr01_194865603_194865903	151	TGGATCAAATCTGGAAAGGC	60.014	20	TTTGGAGAAGACAATGAGCAAA	59.861	22	154	65	218	Intergenic
1405	P-02-12b-4	4	Pepper.v.1.55.chr02_1952778_1953078	151	CGCAACTCAATTGCTCGATA	59.976	20	AGTGTTGGTGTGCGGTAGTG	59.666	20	220	78	297	Intergenic
1406	P-02-12b-5	5	Pepper.v.1.55.chr02_76083096_76083396	151	GGAAAGGAAAACAAAAAGGAAA	58.691	22	AAAATATGAATGATGGTGGGAA	58.175	22	160	65	224	Intergenic
1407	P-02-12b-6	6	Pepper.v.1.55.chr02_149079888_149080188	151	TGATGATTGATGCCATAGCC	59.46	20	GGGAAAATGATTGTCACCTAAA	57.975	22	195	43	237	Intergenic
1408	P-03-12b-7	7	Pepper.v.1.55.chr03_35273049_35273349	151	CCTAAGCACCGTGTGATGTC	59.165	20	TGTCTCCGTACCATTATGCAA	59.052	21	133	92	224	Intergenic
1409	P-03-12b-8	8	Pepper.v.1.55.chr03_127350502_127350802	151	GACCTACCGTGAAGTCGGTG	60.567	20	TGCAATCAATGTTATTTTTGGG	59.711	22	224	13	236	Intergenic
1410	P-03-12b-9	9	Pepper.v.1.55.chr03_214881090_214881390	151	TTACCCTCCCTAGACCCCAC	60.183	20	TCATGATGGAGGAGAAACCA	59.009	20	100	99	198	Intergenic
1411	P-04-12b-10	10	Pepper.v.1.55.chr04_16358369_16358669	151	CCGGCAAGAGAAAAAGATTG	59.817	20	TGTTTAGGGTTGACCCGATT	59.288	20	143	93	235	Intergenic
1412	P-04-12b-11	11	Pepper.v.1.55.chr04_130603526_130603826	151	GCAGTTTTTCTGCTTCTGGG	59.993	20	ATATTTGCGTGCGTGATAGG	58.678	20	104	101	204	Intergenic
1413	P-04-12b-12	12	Pepper.v.1.55.chr04_220532885_220533185	151	TTATGGCTTTGGCATCACAC	59.548	20	AATTGGGCAAAATGTTGTCAT	59.196	21	161	127	287	Intergenic
1414	P-05-12b-13	13	Pepper.v.1.55.chr05_74209223_74209523	151	GCTTTCACAGTTGTCAAATCTTTC	59.351	24	TGACTGTGTTGTGCCACTTTC	59.785	21	114	65	178	Intergenic
1415	P-05-12b-14	14	Pepper.v.1.55.chr05_164593591_164593891	151	TGAAAATGGATGACCAAGCA	60.049	20	CTAACACCCTTCCAACTGGG	59.444	20	227	29	255	Intergenic
1416	P-06-12b-15	15	Pepper.v.1.55.chr06_19264991_19265291	151	TTGGATGGATTTGGTGGTCT	60.173	20	CCAATACCATCAACCAACACC	59.963	21	204	63	266	Intergenic
1417	P-06-12b-16	16	Pepper.v.1.55.chr06_113528449_113528749	151	TATGGGTAAAACCCAACCCA	59.91	20	AGTGGGCCAAACTACCCTTT	59.864	20	100	85	184	Intergenic
1418	P-06-12b-17	17	Pepper.v.1.55.chr06_194684575_194684875	151	GGAAATATCAAATTTTAACCAAGGA	58.817	25	TCGCAATCCAACACGAATTA	60.073	20	172	104	275	Intergenic
1419	P-07-12b-18	18	Pepper.v.1.55.chr07_30216157_30216457	151	TATCCCTGGCCCATTGTTAG	59.778	20	ATGGTGGAAAATCAGGTGGA	60.173	20	163	12	174	Intergenic
1420	P-07-12b-19	19	Pepper.v.1.55.chr07_99621447_99621747	151	CGATTGGGAGTGGTTCACTT	59.966	20	TCACATACGAGAGGCGTGAG	60.008	20	128	113	240	Intergenic
1421	P-07-12b-20	20	Pepper.v.1.55.chr07_201398904_201399204	151	TTCAAAACAAAAATTCACCTTTCA	59.899	24	TTTGGTGACTTGGGTGATGA	59.935	20	166	96	261	Intergenic
1422	P-08-12b-21	21	Pepper.v.1.55.chr08_50718081_50718381	151	CCACTAGTCATCATTTATCAACTAAGC	58.824	27	TTTACTGGTTCAAGTCCGGC	60.11	20	264	20	283	Intergenic
1423	P-08-12b-22	22	Pepper.v.1.55.chr08_133218641_133218941	151	ATAGCCGTCCACAAATCAGG	59.955	20	TGCTTAATCCGTGCATGAAA	60.215	20	121	90	210	Intergenic
1424	P-09-12b-23	23	Pepper.v.1.55.chr09_97896371_97896671	151	ATGGTGACATAGAGGGTGGC	59.81	20	AATCCACTATGGCAAACCCA	60.192	20	257	7	263	Intergenic
1425	P-09-12b-24	24	Pepper.v.1.55.chr09_212812552_212812852	151	TTTTGTGTATTGCATGGGGA	59.786	20	TGTTTCTTATCCCGGCATCT	59.528	20	193	10	202	Intergenic
1426	P-10-12b-25	25	Pepper.v.1.55.chr10_47121434_47121734	151	GCCGTGGAGAAGTTGTAGGA	60.255	20	CAAGTCAATAGTGGTTTGCATCA	60.046	23	197	3	199	Intergenic
1427	P-10-12b-26	26	Pepper.v.1.55.chr10_152578440_152578740	151	CTCTGCGATAGGGTCGAGTC	59.973	20	CATGGGTTAGCTTGTGGTCC	60.375	20	184	10	193	Intergenic
1428	P-11-12b-27	27	Pepper.v.1.55.chr11_11618767_11619067	151	CGGCCTAGTATTTCTCCGTG	59.724	20	CCAAGAACTCAAAGTGCCCA	61.204	20	287	14	300	Intergenic
1429	P-11-12b-28	28	Pepper.v.1.55.chr11_96933995_96934295	151	GTTTCTACGATCTCGACGGG	59.694	20	CTTGATCATCGGTGTGTAGAGC	59.763	22	174	90	263	Intergenic
1430	P-11-12b-29	29	Pepper.v.1.55.chr11_160534498_160534798	151	GGTGGTGGTGTTGTGGTGTA	60.178	20	AATGACCCATCTGTTGCCA	59.909	19	217	17	233	Intergenic
1431	P-11-12b-30	30	Pepper.v.1.55.chr11_243107214_243107514	151	TCACTTGTATTGACAAACACTCTCC	59.616	25	CATGGAGGCTTCAATTTCGT	60.074	20	110	118	227	Intergenic
1432	P-12-12b-31	31	Pepper.v.1.55.chr12_73004379_73004679	151	TGAGAAGATAAAGAGTGGATGTGC	59.789	24	CAACAATCATCATAGGACCCA	58.284	21	195	72	266	Intergenic
1433	P-12-12b-32	32	Pepper.v.1.55.chr12_169473149_169473449	151	TGCAAAAGTGAGAAGACCTATTTG	59.828	24	TTGGGCACATGGATAGTCAA	59.924	20	188	38	225	Intergenic
1434	P-01-13b-1	1	Pepper.v.1.55.chr01_18893898_18894198	151	GGCTTTTGGATTTACGCTCA	60.209	20	AAACATGGACATGTAGGCCA	58.85	20	163	122	284	Intergenic
1435	P-01-13b-2	2	Pepper.v.1.55.chr01_124811380_124811680	151	CCGGGACTAAGGGGAAAAT	60.131	19	ACAAAGGGTCGTTTGGTTTG	59.869	20	146	48	193	Intergenic
1436	P-01-13b-3	3	Pepper.v.1.55.chr01_254017604_254017904	151	GCCATGTTGGCTTGATTCTT	60.081	20	CGTCGGTCCCAATAAGTCAT	59.813	20	173	125	297	Intergenic
1437	P-02-13b-4	4	Pepper.v.1.55.chr02_104775165_104775465	151	ATTGGGGACATTGCATGATT	60.021	20	GGCCATTGAAGAGGAGTTCA	60.195	20	231	21	251	Intergenic
1438	P-03-13b-5	5	Pepper.v.1.55.chr03_11884100_11884400	151	TCCACTAATTTGTCCTTTGTCTGA	60.035	24	TTCACAATTTCTAAGGGAACCAA	59.865	23	133	46	178	Intergenic
1439	P-03-13b-6	6	Pepper.v.1.55.chr03_138114466_138114766	151	GTCCTTCGGGATTATGAGCA	60.036	20	CAGGCAAGATGAAGGGGAT	60.019	19	200	24	223	Intergenic
1440	P-03-13b-7	7	Pepper.v.1.55.chr03_248141755_248142055	151	TACTTTTCCCATCACGCCTC	60.074	20	TCCCAGAAAGAGGTTAGCCA	59.807	20	202	85	286	Intergenic
1441	P-04-13b-8	8	Pepper.v.1.55.chr04_133735383_133735683	151	CTTCCAAGGTCGAGGCTTAT	58.411	20	AGTTCGGAGTACCATGTGGC	59.997	20	128	128	255	Intergenic
1442	P-05-13b-9	9	Pepper.v.1.55.chr05_32384951_32385251	151	ATGGATCGCCAAGAAGTTTG	60.074	20	TGCAGGAATGAAAAGCATGA	60.343	20	168	10	177	Intergenic
1443	P-05-13b-10	10	Pepper.v.1.55.chr05_169946922_169947222	151	ATGGCCAACCACATAACCAT	59.939	20	TCGTCTTGACTATCCCCGTC	60.073	20	196	51	246	Intergenic
1444	P-06-13b-11	11	Pepper.v.1.55.chr06_75270277_75270577	151	TGTTGCCATTTACTTTGCTTTT	58.851	22	TGAAAGACAAAAAGTTCCAATCA	58.774	23	236	0	235	Intergenic
1445	P-06-13b-12	12	Pepper.v.1.55.chr06_207259365_207259665	151	AAGTCTTTTTCTTTCTTTTTGGG	57.337	23	TCTCGGAGCATCCTTGTTCT	59.95	20	220	42	261	Intergenic
1446	P-07-13b-13	13	Pepper.v.1.55.chr07_71889458_71889758	151	TCAAAGATGAAAGGGTTGAGC	59.302	21	TGCACTTTTATGGTCATGTGC	59.605	21	191	33	223	Intergenic
1447	P-07-13b-14	14	Pepper.v.1.55.chr07_217635628_217635928	151	CCACCTGAGCTTTGTGTGAA	59.873	20	GTGGTGACGTAATTGGGCAT	60.646	20	172	38	209	Intergenic
1448	P-08-13b-15	15	Pepper.v.1.55.chr08_126393661_126393961	151	TCTTCAATTTCCCAATGACCA	60.294	21	TCATCTTGTTGAAAATCATTGAAA	58.653	24	239	41	279	Intergenic
1449	P-09-13b-16	16	Pepper.v.1.55.chr09_144674107_144674407	151	CACAAGTTGCAAGGATGCAC	60.31	20	CCAACAAAATTCCCACAAAAA	59.701	21	154	28	181	Intergenic
1450	P-10-13b-17	17	Pepper.v.1.55.chr10_34668306_34668606	151	CATCTGTCATCCCTCAAGAGAA	59.284	22	TGAAAAGAAGGAGAGAAATTGAAAA	59.783	25	259	39	297	Intergenic
1451	P-10-13b-18	18	Pepper.v.1.55.chr10_192774973_192775273	151	TGCTAAGTGTAAAAGGACTCACCA	60.214	24	TCTCGATATCAAAATTTCCCA	57.182	21	156	78	233	Intergenic
1452	P-11-13b-19	19	Pepper.v.1.55.chr11_64014726_64015026	151	TGTTTTGTTGTTGGTTTAGTGATG	59.008	24	GAGCACATAGGCCTTGCTTT	59.481	20	186	93	278	Intergenic
1453	P-11-13b-20	20	Pepper.v.1.55.chr11_160218193_160218493	151	TCTTGCCGTTGGGTTACTTT	59.609	20	ACCAAGAGGGAGATGATTGC	59.094	20	199	3	201	Intergenic
1454	P-12-13b-21	21	Pepper.v.1.55.chr12_17586043_17586343	151	CGGAGCTTAAAGTCACCGAG	60.008	20	CACAACCCTCTCCTTTCCAA	60.081	20	116	94	209	Intergenic
1455	P-12-13b-22	22	Pepper.v.1.55.chr12_155907435_155907735	151	TATAGCTGCACCACTTTGCG	60.037	20	CTGGAGCTGTTGGACAGTCA	60.022	20	179	118	296	Intergenic
1456	P-01-14b-1	1	Pepper.v.1.55.chr01_50283621_50283921	151	GGCAATTACATGATGAGAGGG	59.401	21	GAGCGAGAACTCGAGATTTGA	59.708	21	175	36	210	Intergenic
1457	P-01-14b-2	2	Pepper.v.1.55.chr01_172060733_172061033	151	TTCGTACCGGAAATTGAAGC	60.074	20	GCATGGGGATATGCATGACT	60.722	20	193	26	218	Intergenic
1458	P-02-14b-3	3	Pepper.v.1.55.chr02_32789747_32790047	151	CCCTTAAGGCTTGCATTCTG	59.839	20	GAACCATCCCAATGAAACCA	60.56	20	148	52	199	Intergenic
1459	P-02-14b-4	4	Pepper.v.1.55.chr02_156199167_156199467	151	GAAGGGATTCCCGCAATAAT	60.116	20	TTCGGTTCGTACCTTGCTCT	59.875	20	207	41	247	Intergenic
1460	P-03-14b-5	5	Pepper.v.1.55.chr03_101577519_101577819	151	CATTTTTCTGCAATGCTCCA	59.809	20	TGCCCATACCAACCCATAGT	60.074	20	142	63	204	Intergenic
1461	P-03-14b-6	6	Pepper.v.1.55.chr03_240589755_240590055	151	CAGGTGGACATGTGCTTGAC	60.162	20	TCAACTTCACCTGCAACACC	59.726	20	187	6	192	Intergenic
1462	P-04-14b-7	7	Pepper.v.1.55.chr04_131153852_131154152	151	ATTATTTGGGGATTTTCCGC	59.988	20	CCTGGGGATTTTTCTATGGAT	59.146	21	166	120	285	Intergenic
1463	P-05-14b-8	8	Pepper.v.1.55.chr05_52459442_52459742	151	TCCAACTAAACCGAGGAACG	60.103	20	GGCTCAGGTGATTTTCCTCA	60.195	20	212	18	229	Intergenic
1464	P-05-14b-9	9	Pepper.v.1.55.chr05_215533537_215533837	151	ATCATGCAAGCAGCAGTAGG	59.054	20	CTTTGCAACAGGGGACTGAT	60.111	20	102	99	200	Intergenic
1465	P-06-14b-10	10	Pepper.v.1.55.chr06_140571728_140572028	151	TGTGCACCAACTTTCTCTCAA	59.475	21	CAGGTTCTGAGGGGAACAAA	60.081	20	156	126	281	Intergenic
1466	P-07-14b-11	11	Pepper.v.1.55.chr07_20894516_20894816	151	AAGCACCCAATGTAACGTCC	59.859	20	TTATCACCCCTCTTGGGTGT	59.259	20	225	57	281	Intergenic
1467	P-07-14b-12	12	Pepper.v.1.55.chr07_155350575_155350875	151	TGCCCACATCAATGTTTGTC	60.376	20	TTGGTTGGCTAGGCTAATGG	60.089	20	148	79	226	Intergenic
1468	P-08-14b-13	13	Pepper.v.1.55.chr08_68642352_68642652	151	GGAAAAACAATCCATGACCG	60.17	20	GCCGATCGAGTTTTTAGATCA	59.31	21	132	84	215	Intergenic
1469	P-09-14b-14	14	Pepper.v.1.55.chr09_71915073_71915373	151	CCACATATGGTCGGTTTTCA	59.247	20	GGGTTGGGTAGGGTCAGATT	60.052	20	117	78	194	Intergenic
1470	P-10-14b-15	15	Pepper.v.1.55.chr10_10443315_10443615	151	TTCTTGGGTTCACTCAGTGCT	59.899	21	ACCCGGCAATTTAGTTGTTT	58.492	20	239	22	260	Intergenic
1471	P-10-14b-16	16	Pepper.v.1.55.chr10_173158700_173159000	151	TGATCTTCCTGATAAACCCTTCA	59.952	23	CATGAATGGGGAATACATGCT	59.659	21	181	52	232	Intergenic
1472	P-11-14b-17	17	Pepper.v.1.55.chr11_82970066_82970366	151	TCAACAACCAATTGCTGAAAA	59.192	21	TTACAAAGAGAGGGGGAGGG	60.426	20	247	36	282	Intergenic
1473	P-11-14b-18	18	Pepper.v.1.55.chr11_191425890_191426190	151	GAGGGTACTTGGGTCGCATA	59.955	20	GGAAGCATGGAAGTTACGGA	60.074	20	178	92	269	Intergenic
1474	P-12-14b-19	19	Pepper.v.1.55.chr12_78035031_78035331	151	GGTGTCGCCTTGTTTCTCTT	59.333	20	CATCCCAACAATGGAGCTTT	59.933	20	141	39	179	Intergenic
1475	P-01-15b-1	1	Pepper.v.1.55.chr01_738479_738779	151	ACATTCCACAAAACGCATCC	60.765	20	GGTGCCTACAAATTACCTCAAA	58.188	22	134	126	259	Intergenic
1476	P-01-15b-2	2	Pepper.v.1.55.chr01_139198774_139199074	151	TGAGATGGACCCTTTTGAGG	60.042	20	CATGGCCTGGTAAACGAAGT	59.993	20	112	101	212	Intergenic
1477	P-02-15b-3	3	Pepper.v.1.55.chr02_10494490_10494790	151	GCTAAATACCGTTGAAGGCG	59.742	20	GCGAGGTCTTGTCAAGTCATTA	59.383	22	237	59	295	Intergenic
1478	P-02-15b-4	4	Pepper.v.1.55.chr02_159088301_159088601	151	TCTTTGAGCAAGCTTATCTGTACG	60.095	24	ATGGCATCCACTATGCAACA	59.955	20	191	8	198	Intergenic
1479	P-03-15b-5	5	Pepper.v.1.55.chr03_132792873_132793173	151	GATGGCTTTGACCAGGTGAT	59.934	20	GGTCTTAGGCTATTTGGTGGA	58.2	21	177	85	261	Intergenic
1480	P-03-15b-6	6	Pepper.v.1.55.chr03_257284474_257284774	151	CTCCACACAAAATCCAGGGT	59.82	20	TTGGCCGTTTCCTTAGTTTG	60.103	20	185	79	263	Intergenic
1481	P-04-15b-7	7	Pepper.v.1.55.chr04_192759553_192759853	151	GACGGACCCAGACTTTTCAG	59.697	20	ATTACCTCACGGGGGTTCTC	60.19	20	182	38	219	Intergenic
1482	P-05-15b-8	8	Pepper.v.1.55.chr05_132774422_132774722	151	GGAGCCCTTTGAAGAACACA	60.232	20	ATGAATTGGGCTACCACTCG	59.955	20	257	23	279	Intergenic
1483	P-06-15b-9	9	Pepper.v.1.55.chr06_74190361_74190661	151	TCTAGGGTCATCCGAACCAG	60.065	20	TCGCTCCAAACCTGATAACC	60.074	20	175	71	245	Intergenic
1484	P-06-15b-10	10	Pepper.v.1.55.chr06_235971642_235971942	151	ATCACCAAACGCAACACAAA	60.011	20	CGAGTTGTCACACCCCTTTT	60.005	20	178	101	278	Intergenic
1485	P-07-15b-11	11	Pepper.v.1.55.chr07_156275509_156275809	151	CCTAAATCAACTCCAACATCATTG	59.773	24	GGCTTATGGGGGTCAATTTT	60.02	20	128	79	206	Intergenic
1486	P-08-15b-12	12	Pepper.v.1.55.chr08_68324813_68325113	151	CCTTGGATTTTGTCTGCGTT	60.11	20	AAAATGGGCTTGTTGTTTGG	59.839	20	109	120	228	Intergenic
1487	P-09-15b-13	13	Pepper.v.1.55.chr09_112202113_112202413	151	CTTTCCCAATTTACCCCTCC	59.639	20	ATTTCGATCACCGTCCCATA	60.155	20	105	114	218	Intergenic
1488	P-10-15b-14	14	Pepper.v.1.55.chr10_104259340_104259640	151	AACTCTGTCAAGAACTCACCTCG	59.967	23	CAAGTTCATAGTTTCTGTGTGTGC	58.885	24	185	68	252	Intergenic
1489	P-11-15b-15	15	Pepper.v.1.55.chr11_37728030_37728330	151	AGCCTCTTGCGAGTATCTGAA	59.232	21	CCGATGTCAAATTCATGTGC	59.931	20	230	25	254	Intergenic
1490	P-11-15b-16	16	Pepper.v.1.55.chr11_172951721_172952021	151	GCAAGATGATCACCGTAGCA	59.83	20	ATTTTGGGAAGCCTCAAAGC	60.562	20	110	92	201	Intergenic
1491	P-12-15b-17	17	Pepper.v.1.55.chr12_61084307_61084607	151	TCGGTTAGATGACACCTCCC	59.927	20	AAATCTGAGAATGCATGACCAA	59.574	22	172	60	231	Intergenic
1492	P-01-16b-1	1	Pepper.v.1.55.chr01_10530053_10530353	151	GGCTGATAATGCATGGGTTC	60.304	20	TTCACAAAATCAGGACTGTCAGA	59.766	23	201	27	227	Intergenic
1493	P-01-16b-2	2	Pepper.v.1.55.chr01_211693976_211694276	151	ATGGTCATGAGTCCAGGAGG	59.92	20	TGCTGAGCATGTCTTGACTGA	60.762	21	139	114	252	Intergenic
1494	P-02-16b-3	3	Pepper.v.1.55.chr02_140871152_140871452	151	CAAGAGTGCACGAAGAGCAG	59.922	20	TTCAGCTTCGCAATTCAATG	59.953	20	241	25	265	Intergenic
1495	P-03-16b-4	4	Pepper.v.1.55.chr03_132193090_132193390	151	CCTCATTCTCAAAGACCATGC	59.685	21	AGAAAAAGATGCGGCAAGAA	59.96	20	169	29	197	Intergenic
1496	P-04-16b-5	5	Pepper.v.1.55.chr04_62061229_62061529	151	GCCCATGTTAAGGTTTCCAA	59.801	20	GTATCGGAGGTTTCATGCGT	59.962	20	155	89	243	Intergenic
1497	P-05-16b-6	6	Pepper.v.1.55.chr05_54860672_54860972	151	TGCATCAATGATTTTGTCACC	59.39	21	TTTACTTAGGAAAATTCAGATGTTGA	57.674	26	220	55	274	Intergenic
1498	P-06-16b-7	7	Pepper.v.1.55.chr04_207497517_207497817	151	ACTTGGGAAGCAGAAGCAGA	60.134	20	GGATGCCAAGTTTGTGTTGA	59.547	20	122	84	205	Intergenic
1499	P-07-16b-8	8	Pepper.v.1.55.chr07_7335572_7335872	151	ATGGACTCACCTTTGCAAGC	60.263	20	GAAGACCCGATCCACCAATA	59.75	20	217	56	272	Intergenic
1500	P-07-16b-9	9	Pepper.v.1.55.chr07_218751961_218752261	151	AAAATCATGCATGCTAATATAACTGA	58.33	26	GAGGCGAGCAATTTACCACT	59.34	20	168	7	174	Intergenic
1501	P-09-16b-10	10	Pepper.v.1.55.chr09_87500047_87500347	151	TTTAATCCTGTGTTTGGGGC	59.801	20	GTTGCCAATCATGTCAATGC	59.939	20	106	123	228	Intergenic
1502	P-10-16b-11	11	Pepper.v.1.55.chr10_93587138_93587438	151	ATCCCAAGGGGGAGATATTG	59.974	20	TTGTATCCGACAATGAGCCA	60.073	20	207	62	268	Intergenic
1503	P-11-16b-12	12	Pepper.v.1.55.chr11_71411318_71411618	151	TCCTTGGGCATATGGTGTCT	60.34	20	GCTGAAACCGTAGCAAAACC	59.752	20	147	101	247	Intergenic
1504	P-12-16b-13	13	Pepper.v.1.55.chr12_9791734_9792034	151	TCTCGAACAAAATCAAGGAGG	59.298	21	TCATGGGATTAGGTGGATCG	60.681	20	253	43	295	Intergenic
1505	P-01-17b-1	1	Pepper.v.1.55.chr01_504435_504735	151	TGGCAACTTCCTCCTCCATA	60.594	20	TGCTGAAACTCAGCTTTTCTGT	59.309	22	259	2	260	Intergenic
1506	P-01-17b-2	2	Pepper.v.1.55.chr01_246266883_246267183	151	CCATTTCTCAAGGTTTGATTCC	59.814	22	TGAGCCAAGAAGCTATGACG	59.174	20	191	26	216	Intergenic
1507	P-03-17b-3	3	Pepper.v.1.55.chr03_2807593_2807893	151	GTTGTTCCGACCCCTAGGAT	60.19	20	CGAGAAAAATCATGTGGGCT	60.074	20	285	16	300	Intergenic
1508	P-03-17b-4	4	Pepper.v.1.55.chr03_230872739_230873039	151	CCTTTTCCAAAGGGTTGTGA	59.942	20	TGCATCACTTCGATGGAATA	57.639	20	256	13	268	Intergenic
1509	P-04-17b-5	5	Pepper.v.1.55.chr04_206450297_206450597	151	CCAGCAAAGGTCCATCAGTT	60.111	20	TGAAATTGGTGGATGAAGCA	60.049	20	109	110	218	Intergenic
1510	P-05-17b-6	6	Pepper.v.1.55.chr05_218105745_218106045	151	CCGATTTGTGGAAAGCAAAC	60.481	20	AGCTATCTGCATCTCGGGAA	59.939	20	156	73	228	Intergenic
1511	P-06-17b-7	7	Pepper.v.1.55.chr06_227146946_227147246	151	ATGGGAAGTGTCTTCATGCC	59.934	20	TGCGAAACCGTACGTAACAA	60.169	20	161	87	247	CA06g22570	Strictosidine synthase%2C putative
1512	P-07-17b-8	8	Pepper.v.1.55.chr07_211793688_211793988	151	CTCTAGCACCTTCTTTGCCC	59.077	20	TGTGCATGATTGCCAGATAAA	60.088	21	100	116	215	Intergenic
1513	P-09-17b-9	9	Pepper.v.1.55.chr09_56893390_56893690	151	TGAGGATTTTGGCTCGAGAT	59.773	20	GAACTGCAAGTGGTGGTTGA	59.726	20	100	84	183	Intergenic
1514	P-10-17b-10	10	Pepper.v.1.55.chr10_100705374_100705674	151	GTTGATCCCAGTTGGAAGGA	59.903	20	TGACTTTGCCACTCCACTTG	59.873	20	177	95	271	Intergenic
1515	P-11-17b-11	11	Pepper.v.1.55.chr11_120182258_120182558	151	AAATATCCTTTGATTAGAGGGAAGA	57.938	25	TGTGAGTGAGAGTGTCAAAGGAA	59.938	23	137	123	259	Intergenic
1516	P-12-17b-12	12	Pepper.v.1.55.chr12_76433969_76434269	151	TGGCTCAGATAAGGGCATGT	60.624	20	CTGAGAAGGCAAGACCAAGG	59.982	20	171	20	190	Intergenic
1517	P-01-18b-1	1	Pepper.v.1.55.chr01_97273256_97273556	151	GCTTCAGCCATGCCTAGTGT	60.428	20	GCACAAAATGGCCAAAATCT	59.945	20	162	116	277	Intergenic
1518	P-02-18b-2	2	Pepper.v.1.55.chr02_47188996_47189296	151	CCACATGGTGGGAGAAAGAA	60.892	20	GTGCATTGTGATATGCGTCC	59.963	20	284	3	286	Intergenic
1519	P-03-18b-3	3	Pepper.v.1.55.chr03_89368167_89368467	151	TTTCCCGGTTTTGCACTAAG	60.103	20	TCTTTCGGTCCGTCTAATGC	60.214	20	196	102	297	Intergenic
1520	P-04-18b-4	4	Pepper.v.1.55.chr04_69522615_69522915	151	AAGCTAGAAAGGATGGGCGT	60.228	20	GAACATTAAGGTTGGGTGTGG	59.205	21	100	117	216	Intergenic
1521	P-05-18b-5	5	Pepper.v.1.55.chr05_93841177_93841477	151	ACGATCCCAAAAGACCACAA	60.353	20	GGGAATTGTCCCATCAACTC	59.192	20	225	6	230	Intergenic
1522	P-06-18b-6	6	Pepper.v.1.55.chr06_146624348_146624648	151	TCCCAGATTGGTGGAAGAAG	60.042	20	TCAATCATCTGCCAAATCCA	60.009	20	178	16	193	Intergenic
1523	P-07-18b-7	7	Pepper.v.1.55.chr07_104371654_104371954	151	AAGGGGAGCTGGAACTCAAT	60.074	20	TGGACCACGTGCCTAACTAA	59.195	20	237	56	292	Intergenic
1524	P-08-18b-8	8	Pepper.v.1.55.chr08_112352278_112352578	151	TATCAGGTGAGTCCCCATCC	59.737	20	TTTCGTCAGTCAACAGAACTCAG	59.571	23	187	85	271	Intergenic
1525	P-10-18b-9	9	Pepper.v.1.55.chr10_7144416_7144716	151	AGGTGGCTTGATTTTCATGG	59.933	20	CAAGTGTATCAAGCAGCCCA	59.864	20	166	27	192	Intergenic
1526	P-11-18b-10	10	Pepper.v.1.55.chr11_16687101_16687401	151	CCAATGACCCTTTAACCCAC	59.146	20	AGATACGGGTCGGATTTCCT	59.789	20	191	21	211	Intergenic
1527	P-11-18b-11	11	Pepper.v.1.55.chr11_198210755_198211055	151	GGCTATGGTTAGGGGCATGT	61.091	20	AATACCAATCCCAATGCCAA	60.016	20	134	44	177	Intergenic
1528	P-12-18b-12	12	Pepper.v.1.55.chr12_169531020_169531320	151	TGGTAGTGGTGGTGGTCTTG	59.435	20	AACCACCATAAAAATCACCAATG	59.871	23	192	6	197	Intergenic
1529	P-01-19b-1	1	Pepper.v.1.55.chr01_166121916_166122216	151	AAAGATCCATATAGTGTATGAGGGG	58.783	25	CGTCATTTTGACGTTTGGATT	59.853	21	131	107	237	Intergenic
1530	P-02-19b-2	2	Pepper.v.1.55.chr02_156422917_156423217	151	TGCCGTCGAGTAACAACAAC	59.764	20	ATCGAAGGTGACTCCACACC	59.969	20	186	23	208	Intergenic
1531	P-03-19b-3	3	Pepper.v.1.55.chr03_257164024_257164324	151	CAGTTGACATCACAGTTGAGGAA	60.2	23	TCGTTTGAGAACGAAAGGTAATC	59.659	23	121	67	187	Intergenic
1532	P-05-19b-4	4	Pepper.v.1.55.chr05_106202614_106202914	151	TCGGGTTTGATTTCATGGAT	60.133	20	TGCCTTAAATAGGCCATCTG	57.873	20	101	100	200	Intergenic
1533	P-06-19b-5	5	Pepper.v.1.55.chr06_138253495_138253795	151	GGGGTTCACCATATCTCCCT	60.015	20	CAACAATTGCCCCTCACTTT	59.971	20	147	32	178	Intergenic
1534	P-07-19b-6	6	Pepper.v.1.55.chr07_128727201_128727501	151	GGCATCACCCCAGATATCAC	60.166	20	CCCAGGTCTACAGGTGTTGC	60.567	20	163	38	200	Intergenic
1535	P-09-19b-7	7	Pepper.v.1.55.chr09_38217929_38218229	151	GCTAACGTTGCTTTCAAGTTTGT	59.881	23	ATTGAATCCCGCTTGATGAT	59.348	20	105	81	185	Intergenic
1536	P-10-19b-8	8	Pepper.v.1.55.chr10_119037066_119037366	151	CTGCAGGATATGGAGACGGT	60.096	20	TGAACAAAGAAAGGGGCATC	60.051	20	183	92	274	Intergenic
1537	P-11-19b-9	9	Pepper.v.1.55.chr11_132063587_132063887	151	TAAAGCCATCCAAAGTTGCC	60.074	20	CCACCCTCTTCAAAACCAAA	59.942	20	198	93	290	Intergenic
1538	P-12-19b-10	10	Pepper.v.1.55.chr12_127878329_127878629	151	GGGTTGGAGATCTTGGAGAA	59.065	20	TGCAACTTGGTACTTAATTGGG	59.052	22	220	56	275	Intergenic
1539	P-01-20b-1	1	Pepper.v.1.55.chr01_148010797_148011097	151	TGGGCCATTATAGCATGTTG	59.401	20	AAGGGCACATAATGGGGAAT	60.399	20	212	10	221	Intergenic
1540	P-02-20b-2	2	Pepper.v.1.55.chr02_170636414_170636714	151	GCTAAATTTCTCCACCCTGCT	59.739	21	GAATTCAGACGAGGCAGAGG	59.95	20	159	76	234	Intergenic
1541	P-04-20b-3	3	Pepper.v.1.55.chr04_29244165_29244465	151	GGAACCTTGAATTCCATAAAGATG	60.076	24	TCTTGGAGATTCAAACCCACT	58.632	21	175	110	284	Intergenic
1542	P-05-20b-4	4	Pepper.v.1.55.chr05_146220023_146220323	151	CCATATGCGCACAACAATTC	59.96	20	TATGGGTGGTCCTAGGATGG	59.623	20	202	88	289	Intergenic
1543	P-06-20b-5	5	Pepper.v.1.55.chr06_203104034_203104334	151	CATCATAATACAGCAGAGACATGC	58.815	24	GCAGATAAGGTCAGAAAAAGCA	58.653	22	263	22	284	Intergenic
1544	P-08-20b-6	6	Pepper.v.1.55.chr08_7090954_7091254	151	ATGCAACGTTTCCCAAAGAT	59.434	20	TGGGTAATCCAGCGCATAAT	60.31	20	135	55	189	Intergenic
1545	P-09-20b-7	7	Pepper.v.1.55.chr09_219220319_219220619	151	GTCCTTGAGCAATTCAAGCC	59.82	20	TTTGTATGGGGTGCATGTTG	60.234	20	112	93	204	Intergenic
1546	P-11-20b-8	8	Pepper.v.1.55.chr11_63867894_63868194	151	CATGCTAACCAGTATTCCCCA	59.831	21	TACCCCCAGGACTTGATAGC	59.006	20	134	57	190	Intergenic
1547	P-12-20b-9	9	Pepper.v.1.55.chr12_55667182_55667482	151	GTCGAGAGAGAGGCGAGAGA	59.969	20	GAGAAAATGGAAGGAAAGGTG	57.773	21	227	61	287	Intergenic
1548	P-01-21b-1	1	Pepper.v.1.55.chr01_120414933_120415233	151	TTTGCTTCTGCAGTGCATTT	59.614	20	GCTCGCTCAGCTTCAGATTT	59.866	20	186	82	267	Intergenic
1549	P-02-21b-2	2	Pepper.v.1.55.chr02_100539582_100539882	151	TCATCATCCACTCAAAGCCA	60.201	20	CGATGGGGTACCCAAGTATG	60.066	20	171	52	222	Intergenic
1550	P-03-21b-3	3	Pepper.v.1.55.chr03_221314672_221314972	151	CCAATCATTCCCGTGACTTT	59.79	20	CGATGCAGATTTAGTCGAGC	58.627	20	175	125	299	Intergenic
1551	P-05-21b-4	4	Pepper.v.1.55.chr05_54330623_54330923	151	GGTTCTTCCATTACGCCAGA	60.074	20	TGTCAACCATCTTATGCACCA	59.98	21	179	66	244	Intergenic
1552	P-06-21b-5	5	Pepper.v.1.55.chr06_164649354_164649654	151	TCAACACGAAAATCACCACAA	59.996	21	CGCTAAATCAGTGGCTCCTC	59.978	20	137	127	263	Intergenic
1553	P-07-21b-6	6	Pepper.v.1.55.chr07_212581557_212581857	151	TATCTGTTGGGTTTGTGGCA	59.964	20	TCAGGATGTTTATCTGTTGCAT	57.243	22	143	55	197	Intergenic
1554	P-09-21b-7	7	Pepper.v.1.55.chr09_240181510_240181810	151	TTTCAGATGAATTTCTGCATTTAG	57.68	24	ACACCCCAAAACCTAGTCCC	60.088	20	150	66	215	Intergenic
1555	P-11-21b-8	8	Pepper.v.1.55.chr11_68299448_68299748	151	TGGCTCACCATGAGTCGTAA	60.263	20	TCAACCTTTGCATCCAACAA	60.088	20	182	95	276	Intergenic
1556	P-12-21b-9	9	Pepper.v.1.55.chr12_40480890_40481190	151	TCCAACTAAAAAGCTATGGCA	57.616	21	GTTCGGTCATACGAAAGCGT	60.14	20	208	37	244	Intergenic
1557	P-01-22b-1	1	Pepper.v.1.55.chr01_162221019_162221319	151	ATCCAACACCAGAAGATCCG	59.927	20	CATGGTGTATGCGTCCTTTG	59.988	20	181	4	184	Intergenic
1558	P-03-22b-2	2	Pepper.v.1.55.chr03_103343516_103343816	151	AACTCTAGCATCGTTGTGCAT	57.523	21	GCTTATGGGAGCGAATTTTG	59.682	20	132	77	208	Intergenic
1559	P-05-22b-3	3	Pepper.v.1.55.chr05_38633726_38634026	151	CACGATGTGATAATGCCAAAA	59.434	21	GAGGCAAAACTTAGCCCACA	60.249	20	152	87	238	Intergenic
1560	P-07-22b-4	4	Pepper.v.1.55.chr07_49490794_49491094	151	CTTAGCTCGTCATTCGGGAG	59.971	20	CGCAGAGGCTTACTGAATCC	59.978	20	197	49	245	Intergenic
1561	P-09-22b-5	5	Pepper.v.1.55.chr09_112222585_112222885	151	TCAACAATGACCCAAATCAAA	58.855	21	GTGGCCAATTTTGTGGCTAA	60.866	20	182	14	195	Intergenic
1562	P-11-22b-6	6	Pepper.v.1.55.chr11_62855929_62856229	151	GCTAGCTTTTGGGGTGTGAG	59.875	20	TCATGAGAAGGAGGATTGCC	60.158	20	138	101	238	CA11g08190	PREDICTED: polygalacturonase At1g48100-like [Solanum tuberosum]
1563	P-12-22b-7	7	Pepper.v.1.55.chr12_222392081_222392381	151	TCCTTTGGATGAAGGAGCTG	60.331	20	AGGGGAGTGTGGATTAGCCT	59.957	20	202	22	223	Intergenic
1564	P-03-23b-8	8	Pepper.v.1.55.chr03_17980605_17980905	151	CTCAAGATTCAACCGTGGGT	59.966	20	AGGATAAACCCCCACGTACC	59.94	20	114	78	191	Intergenic
1565	P-05-23b-9	9	Pepper.v.1.55.chr05_57091307_57091607	151	ACATTATGGGGTTTGGGTCA	59.91	20	TTTGAACTTGTGGGTGCTTG	59.734	20	101	103	203	Intergenic
1566	P-07-23b-10	10	Pepper.v.1.55.chr07_143926353_143926653	151	TGGTTGAAAAGGGATGTTTT	57.037	20	TCGAATCCTTTCCCACACTC	60.05	20	100	92	191	Intergenic
1567	P-10-23b-11	11	Pepper.v.1.55.chr10_174041389_174041689	151	GCAACCACAAATTCAACCAA	59.42	20	CATATCTGTTATGCATTTGTCCAAC	59.697	25	166	110	275	Intergenic
1568	P-12-23b-12	12	Pepper.v.1.55.chr12_174381005_174381305	151	TCTGCCCTAAAATGCACCTC	60.214	20	CCAGAAAAGTTGTCGGCATT	60.11	20	188	12	199	Intergenic
1569	P-02-24b-1	1	Pepper.v.1.55.chr02_125603021_125603321	151	AAACCGACCAACATTTATCTATCA	58.863	24	GTGGGTCGGCTTTGAAAAT	59.925	19	230	34	263	Intergenic
1570	P-05-24b-2	2	Pepper.v.1.55.chr05_31388716_31389016	151	TGTCAAGTTTCTGGGAAGCC	60.232	20	TCTCTGAAGAAACAACCTTTTTAGC	59.526	25	152	68	219	Intergenic
1571	P-07-24b-3	3	Pepper.v.1.55.chr07_172486030_172486330	151	TGAGAAAATGCTGAGTGTGAGTG	60.48	23	CCGGACTGAGACTATGACAGA	57.886	21	203	27	229	Intergenic
1572	P-11-24b-4	4	Pepper.v.1.55.chr11_19841903_19842203	151	GTCACCTTCACGATCACCAA	59.525	20	TGGGTGAAAGAAGGATGTGTT	59.439	21	228	31	258	Intergenic
1573	P-01-25b-5	5	Pepper.v.1.55.chr01_78712391_78712691	151	AGATACCCATCACAGCCAGG	59.95	20	GAAAAGTGGACAAACGGGAA	59.948	20	246	20	265	Intergenic
1574	P-03-25b-6	6	Pepper.v.1.55.chr03_252643833_252644133	151	ATCAATGGGACTTGAACCCA	60.173	20	AATTCCTTATGTTATCTTCCTTTTGA	57.935	26	183	77	259	Intergenic
1575	P-06-25b-7	7	Pepper.v.1.55.chr06_202904790_202905090	151	CCAGTTCCTTTGGGTTTCAA	59.942	20	TGTCACAAGGTCTGAAGGGA	59.23	20	133	89	221	Intergenic
1576	P-10-25b-8	8	Pepper.v.1.55.chr10_94626820_94627120	151	TTAGCATCGAGGGAGGAATG	60.17	20	CGCTGAACTTCATCCATATTAGG	59.997	23	100	107	206	Intergenic
1577	P-12-25b-9	9	Pepper.v.1.55.chr12_157774916_157775216	151	GGGTTATTGAAAAGGTGAAAAGTC	59.344	24	GGAGGGAGATAAGTAAGGAAGACC	59.876	24	273	0	272	Intergenic
1578	P-03-26b-1	1	Pepper.v.1.55.chr03_204706118_204706418	151	AAGGAGTTGGATTGAATGAGGA	59.94	22	AACATCAATTATGCACCTTTCG	59.013	22	132	55	186	Intergenic
1579	P-06-26b-2	2	Pepper.v.1.55.chr06_212366317_212366617	151	GAATGGAGGAAGTATTTTTCTTTTTC	59.084	26	CGAAGCCCTATCACTTTTGC	59.845	20	152	109	260	Intergenic
1580	P-10-26b-3	3	Pepper.v.1.55.chr10_203432213_203432513	151	TTGTTGATGAGTTGCCGTTT	59.174	20	GACGCCCAAGTATCTGTCGT	60.142	20	203	6	208	Intergenic
1581	P-01-27b-4	4	Pepper.v.1.55.chr01_185370847_185371147	151	GTTTTGTAGCGGTTGGCAAT	60.003	20	ACTAACCACCTCTGCCACCA	60.567	20	148	65	212	CA01g23970	Membrane associated ring finger 1%2C8%2C putative
1582	P-05-27b-5	5	Pepper.v.1.55.chr05_131745785_131746085	151	AGCAGTAATGCTTTGAGGTGTG	59.447	22	AACATAGTCATATTCACCTTCAGGG	59.697	25	224	6	229	Intergenic
1583	P-09-27b-6	6	Pepper.v.1.55.chr09_229613024_229613324	151	TTTTTGATGAGTGCTACCCCTT	60.001	22	GGCACAAGAGGATGTGTGTTT	60.028	21	174	5	178	Intergenic
1584	P-01-28b-1	1	Pepper.v.1.55.chr01_113836193_113836493	151	TTGTCCATGATTCCTACTGGG	59.799	21	AATCCATCACCACACAAGCA	59.967	20	120	72	191	Intergenic
1585	P-06-28b-2	2	Pepper.v.1.55.chr06_58696814_58697114	151	ACCTAGATGGCCAGGGTTTT	59.827	20	TAAGGGCTCGATCCTGAGAA	59.91	20	194	27	220	Intergenic
1586	P-10-28b-3	3	Pepper.v.1.55.chr10_212388681_212388981	151	TCATCGATCGTGGCAATTTA	60.035	20	TGTGGGTCCAGTAATTCATCC	59.662	21	191	69	259	Intergenic
1587	P-02-29b-4	4	Pepper.v.1.55.chr02_104373505_104373805	151	TATCGTAGCCACTTCAGCGA	59.59	20	ATGGACCTCAACCACACACA	59.846	20	110	94	203	Intergenic
1588	P-07-29b-5	5	Pepper.v.1.55.chr07_152647619_152647919	151	TGGCTCCAGCTGAGCTAAAA	61.176	20	ATGCACGAAAAGGACTGGAG	60.255	20	110	119	228	Intergenic
1589	P-12-29b-6	6	Pepper.v.1.55.chr12_186233049_186233349	151	AGTGTCGAAATGTAACGGGG	59.853	20	CCAAAGGGAACATAATCCGA	59.756	20	153	45	197	Intergenic
1590	P-05-30b-1	1	Pepper.v.1.55.chr05_101338436_101338736	151	TCTTTGGACTTGGGTTTGGT	59.425	20	CTTGGGAAACTTCCATGTTCA	59.956	21	200	2	201	Intergenic
1591	P-10-30b-2	2	Pepper.v.1.55.chr10_126328099_126328399	151	TGCTCTTGACGATTGTTTCCT	59.867	21	CTTTTCCCAAGCTCCCAAAT	60.423	20	209	51	259	Intergenic
1592	P-04-31b-1	1	Pepper.v.1.55.chr04_107739006_107739306	151	TCAAGTTGGACCTCCCAAAC	59.943	20	CGTGTGATGTGTTGTGGGTT	60.333	20	105	70	174	Intergenic
1593	P-11-31b-2	2	Pepper.v.1.55.chr11_146745723_146746023	151	GAAGTATTGGGGCTCCTTCC	59.903	20	GAGGGATGCGGTTTACCATA	59.784	20	245	54	298	CA11g10740	Minor histocompatibility antigen H13%2C putative
1594	P-06-32b-1	1	Pepper.v.1.55.chr06_213323452_213323752	151	CAAGGGTCTGTCTCCAAAGC	59.844	20	GGGGAGGTACCCTGGTGTAT	59.935	20	109	90	198	Intergenic
1595	P-02-33b-1	1	Pepper.v.1.55.chr02_93925134_93925434	151	TTCCAATCTTAACCTCCCCC	60.124	20	CTTTGGACCTTTCTTTGGCA	60.22	20	138	124	261	Intergenic
1596	P-11-33b-2	2	Pepper.v.1.55.chr11_170461558_170461858	151	ATGGTTCCCTTCAGATGTGC	59.934	20	CCAAAAGGTCAAAGTTCCCA	59.942	20	222	30	251	Intergenic
1597	P-09-34b-1	1	Pepper.v.1.55.chr09_2503695_2503995	151	TCTTTTCCAAACCCTGCATC	60.051	20	CTTTTGCCCCTCACACATTT	59.971	20	170	124	293	Intergenic
1598	P-07-35b-1	1	Pepper.v.1.55.chr07_123934849_123935149	151	GAGAAACTAAATATGAGAAAATGTGGA	58.36	27	TTTCAGTCCCAGTCTTGAGAA	57.501	21	243	14	256	Intergenic
1599	P-10-36b-1	1	Pepper.v.1.55.chr10_93436120_93436420	151	ATTCCCTATGGATTCGACCC	59.981	20	CAATACGCCAAATTGTTCCC	60.188	20	132	55	186	Intergenic
1600	P-11-37b-1	1	Pepper.v.1.55.chr11_137634007_137634307	151	AAGAAAAGCTTCCCTAATTCGAT	58.884	23	CTCACCCCCTAACAAGGGTT	60.218	20	163	30	192	Intergenic
1601	P-01-38b-1	1	Pepper.v.1.55.chr01_50176518_50176818	151	TTTTGCTTTCTGTGTGCTGTG	60.081	21	AATCTCTTAGTCGGCATCGG	59.292	20	174	10	183	Intergenic
1602	P-12-39b-1	1	Pepper.v.1.55.chr12_198121115_198121415	151	TGGTTTGGGATATAGCCAGAG	59.054	21	GAAGCAGGCTAGAAGATCGG	59.174	20	167	114	280	Intergenic
1603	P-01-43b-1	1	Pepper.v.1.55.chr01_260333942_260334242	151	ATGCTATCCGGTTGAGGTTG	59.955	20	AGCTGCCTCAAGTTGCTGAT	60.164	20	179	23	201	Intergenic
1604	P-11-47b-1	1	Pepper.v.1.55.chr11_188468901_188469201	151	GGCACTGCCATCTGTTGTAG	59.318	20	GCCAATAGAATGATGAGACGG	59.542	21	170	19	188	Intergenic
1605	P-10-49b-1	1	Pepper.v.1.55.chr10_3142539_3142839	151	CCTCCCCTCCTAGGACAATC	59.89	20	CCACAATATCTCTTTCCTTGGC	59.966	22	175	3	177	Intergenic

## Sheet: supplementary dataset 4
		Supplemwntary dataset 4 Chromosome annotation of polymorphic genic InDels associated with functional genes between PBC688 and G29
	Gene_id	Chr	GO_term	type	term_function_description	GO_level2_term	level2_function_description
	CA01g10080	Pepper.v.1.55.chr01	GO:0042755	biological_process	eating behavior	GO:0007610	behavior
	CA01g13460	Pepper.v.1.55.chr01	GO:0000166	molecular_function	nucleotide binding	GO:0005488	binding
	CA01g29940	Pepper.v.1.55.chr01	GO:0000166	molecular_function	nucleotide binding	GO:0005488	binding
	CA01g24210	Pepper.v.1.55.chr01	GO:0000166	molecular_function	nucleotide binding	GO:0005488	binding
	CA01g24510	Pepper.v.1.55.chr01	GO:0000166	molecular_function	nucleotide binding	GO:0005488	binding
	CA01g15420	Pepper.v.1.55.chr01	GO:0000166	molecular_function	nucleotide binding	GO:0005488	binding
	CA01g24510	Pepper.v.1.55.chr01	GO:0000166	molecular_function	nucleotide binding	GO:0005488	binding
	CA01g10080	Pepper.v.1.55.chr01	GO:0000287	molecular_function	magnesium ion binding	GO:0005488	binding
	CA01g15910	Pepper.v.1.55.chr01	GO:0003676	molecular_function	nucleic acid binding	GO:0005488	binding
	CA01g13230	Pepper.v.1.55.chr01	GO:0003676	molecular_function	nucleic acid binding	GO:0005488	binding
	CA01g16080	Pepper.v.1.55.chr01	GO:0003676	molecular_function	nucleic acid binding	GO:0005488	binding
	CA01g30970	Pepper.v.1.55.chr01	GO:0003676	molecular_function	nucleic acid binding	GO:0005488	binding
	CA01g20050	Pepper.v.1.55.chr01	GO:0003676	molecular_function	nucleic acid binding	GO:0005488	binding
	CA01g09540	Pepper.v.1.55.chr01	GO:0003676	molecular_function	nucleic acid binding	GO:0005488	binding
	CA01g12990	Pepper.v.1.55.chr01	GO:0003676	molecular_function	nucleic acid binding	GO:0005488	binding
	CA01g15420	Pepper.v.1.55.chr01	GO:0003676	molecular_function	nucleic acid binding	GO:0005488	binding
	CA01g05390	Pepper.v.1.55.chr01	GO:0003676	molecular_function	nucleic acid binding	GO:0005488	binding
	CA01g22060	Pepper.v.1.55.chr01	GO:0003676	molecular_function	nucleic acid binding	GO:0005488	binding
	CA01g21550	Pepper.v.1.55.chr01	GO:0003677	molecular_function	DNA binding	GO:0005488	binding
	CA01g23040	Pepper.v.1.55.chr01	GO:0003677	molecular_function	DNA binding	GO:0005488	binding
	CA01g05420	Pepper.v.1.55.chr01	GO:0003677	molecular_function	DNA binding	GO:0005488	binding
	CA01g07540	Pepper.v.1.55.chr01	GO:0003677	molecular_function	DNA binding	GO:0005488	binding
	CA01g02570	Pepper.v.1.55.chr01	GO:0003677	molecular_function	DNA binding	GO:0005488	binding
	CA01g09490	Pepper.v.1.55.chr01	GO:0003677	molecular_function	DNA binding	GO:0005488	binding
	CA01g05420	Pepper.v.1.55.chr01	GO:0003677	molecular_function	DNA binding	GO:0005488	binding
	CA01g01170	Pepper.v.1.55.chr01	GO:0003677	molecular_function	DNA binding	GO:0005488	binding
	CA01g15110	Pepper.v.1.55.chr01	GO:0003677	molecular_function	DNA binding	GO:0005488	binding
	CA01g14220	Pepper.v.1.55.chr01	GO:0003677	molecular_function	DNA binding	GO:0005488	binding
	CA01g29420	Pepper.v.1.55.chr01	GO:0003677	molecular_function	DNA binding	GO:0005488	binding
	CA01g16430	Pepper.v.1.55.chr01	GO:0003677	molecular_function	DNA binding	GO:0005488	binding
	CA01g13460	Pepper.v.1.55.chr01	GO:0003677	molecular_function	DNA binding	GO:0005488	binding
	CA01g31580	Pepper.v.1.55.chr01	GO:0003677	molecular_function	DNA binding	GO:0005488	binding
	CA01g20460	Pepper.v.1.55.chr01	GO:0003677	molecular_function	DNA binding	GO:0005488	binding
	CA01g24370	Pepper.v.1.55.chr01	GO:0003677	molecular_function	DNA binding	GO:0005488	binding
	CA01g16430	Pepper.v.1.55.chr01	GO:0003691	molecular_function	double-stranded telomeric DNA binding	GO:0005488	binding
	CA01g21550	Pepper.v.1.55.chr01	GO:0003723	molecular_function	RNA binding	GO:0005488	binding
	CA01g16620	Pepper.v.1.55.chr01	GO:0003723	molecular_function	RNA binding	GO:0005488	binding
	CA01g31580	Pepper.v.1.55.chr01	GO:0003723	molecular_function	RNA binding	GO:0005488	binding
	CA01g16080	Pepper.v.1.55.chr01	GO:0003723	molecular_function	RNA binding	GO:0005488	binding
	CA01g09410	Pepper.v.1.55.chr01	GO:0003746	molecular_function	translation elongation factor activity	GO:0005488	binding
	CA01g10280	Pepper.v.1.55.chr01	GO:0005506	molecular_function	iron ion binding	GO:0005488	binding
	CA01g10280	Pepper.v.1.55.chr01	GO:0005506	molecular_function	iron ion binding	GO:0005488	binding
	CA01g03280	Pepper.v.1.55.chr01	GO:0005506	molecular_function	iron ion binding	GO:0005488	binding
	CA01g19480	Pepper.v.1.55.chr01	GO:0005509	molecular_function	calcium ion binding	GO:0005488	binding
	CA01g12150	Pepper.v.1.55.chr01	GO:0005515	molecular_function	protein binding	GO:0005488	binding
	CA01g10280	Pepper.v.1.55.chr01	GO:0005515	molecular_function	protein binding	GO:0005488	binding
	CA01g22060	Pepper.v.1.55.chr01	GO:0005515	molecular_function	protein binding	GO:0005488	binding
	CA01g26680	Pepper.v.1.55.chr01	GO:0005515	molecular_function	protein binding	GO:0005488	binding
	CA01g06620	Pepper.v.1.55.chr01	GO:0005515	molecular_function	protein binding	GO:0005488	binding
	CA01g21460	Pepper.v.1.55.chr01	GO:0005515	molecular_function	protein binding	GO:0005488	binding
	CA01g21460	Pepper.v.1.55.chr01	GO:0005515	molecular_function	protein binding	GO:0005488	binding
	CA01g21460	Pepper.v.1.55.chr01	GO:0005515	molecular_function	protein binding	GO:0005488	binding
	CA01g19640	Pepper.v.1.55.chr01	GO:0005515	molecular_function	protein binding	GO:0005488	binding
	CA01g10180	Pepper.v.1.55.chr01	GO:0005515	molecular_function	protein binding	GO:0005488	binding
	CA01g02290	Pepper.v.1.55.chr01	GO:0005515	molecular_function	protein binding	GO:0005488	binding
	CA01g23600	Pepper.v.1.55.chr01	GO:0005515	molecular_function	protein binding	GO:0005488	binding
	CA01g07060	Pepper.v.1.55.chr01	GO:0005515	molecular_function	protein binding	GO:0005488	binding
	CA01g11240	Pepper.v.1.55.chr01	GO:0005515	molecular_function	protein binding	GO:0005488	binding
	CA01g30970	Pepper.v.1.55.chr01	GO:0005515	molecular_function	protein binding	GO:0005488	binding
	CA01g30000	Pepper.v.1.55.chr01	GO:0005515	molecular_function	protein binding	GO:0005488	binding
	CA01g17150	Pepper.v.1.55.chr01	GO:0005515	molecular_function	protein binding	GO:0005488	binding
	CA01g01170	Pepper.v.1.55.chr01	GO:0005515	molecular_function	protein binding	GO:0005488	binding
	CA01g26580	Pepper.v.1.55.chr01	GO:0005515	molecular_function	protein binding	GO:0005488	binding
	CA01g10280	Pepper.v.1.55.chr01	GO:0005515	molecular_function	protein binding	GO:0005488	binding
	CA01g00690	Pepper.v.1.55.chr01	GO:0005515	molecular_function	protein binding	GO:0005488	binding
	CA01g21310	Pepper.v.1.55.chr01	GO:0005515	molecular_function	protein binding	GO:0005488	binding
	CA01g04170	Pepper.v.1.55.chr01	GO:0005515	molecular_function	protein binding	GO:0005488	binding
	CA01g21460	Pepper.v.1.55.chr01	GO:0005515	molecular_function	protein binding	GO:0005488	binding
	CA01g10080	Pepper.v.1.55.chr01	GO:0005516	molecular_function	calmodulin binding	GO:0005488	binding
	CA01g07060	Pepper.v.1.55.chr01	GO:0005524	molecular_function	ATP binding	GO:0005488	binding
	CA01g24210	Pepper.v.1.55.chr01	GO:0005524	molecular_function	ATP binding	GO:0005488	binding
	CA01g16970	Pepper.v.1.55.chr01	GO:0005524	molecular_function	ATP binding	GO:0005488	binding
	CA01g13240	Pepper.v.1.55.chr01	GO:0005524	molecular_function	ATP binding	GO:0005488	binding
	CA01g09610	Pepper.v.1.55.chr01	GO:0005524	molecular_function	ATP binding	GO:0005488	binding
	CA01g14570	Pepper.v.1.55.chr01	GO:0005524	molecular_function	ATP binding	GO:0005488	binding
	CA01g20340	Pepper.v.1.55.chr01	GO:0005524	molecular_function	ATP binding	GO:0005488	binding
	CA01g09490	Pepper.v.1.55.chr01	GO:0005524	molecular_function	ATP binding	GO:0005488	binding
	CA01g32220	Pepper.v.1.55.chr01	GO:0005524	molecular_function	ATP binding	GO:0005488	binding
	CA01g10080	Pepper.v.1.55.chr01	GO:0005524	molecular_function	ATP binding	GO:0005488	binding
	CA01g08310	Pepper.v.1.55.chr01	GO:0005524	molecular_function	ATP binding	GO:0005488	binding
	CA01g09410	Pepper.v.1.55.chr01	GO:0005525	molecular_function	GTP binding	GO:0005488	binding
	CA01g13230	Pepper.v.1.55.chr01	GO:0008134	molecular_function	transcription factor binding	GO:0005488	binding
	CA01g10180	Pepper.v.1.55.chr01	GO:0008270	molecular_function	zinc ion binding	GO:0005488	binding
	CA01g19640	Pepper.v.1.55.chr01	GO:0008270	molecular_function	zinc ion binding	GO:0005488	binding
	CA01g24370	Pepper.v.1.55.chr01	GO:0008270	molecular_function	zinc ion binding	GO:0005488	binding
	CA01g16620	Pepper.v.1.55.chr01	GO:0008270	molecular_function	zinc ion binding	GO:0005488	binding
	CA01g14430	Pepper.v.1.55.chr01	GO:0008270	molecular_function	zinc ion binding	GO:0005488	binding
	CA01g09540	Pepper.v.1.55.chr01	GO:0008270	molecular_function	zinc ion binding	GO:0005488	binding
	CA01g02290	Pepper.v.1.55.chr01	GO:0008270	molecular_function	zinc ion binding	GO:0005488	binding
	CA01g14330	Pepper.v.1.55.chr01	GO:0016168	molecular_function	chlorophyll binding	GO:0005488	binding
	CA01g14720	Pepper.v.1.55.chr01	GO:0016168	molecular_function	chlorophyll binding	GO:0005488	binding
	CA01g14120	Pepper.v.1.55.chr01	GO:0016208	molecular_function	AMP binding	GO:0005488	binding
	CA01g16430	Pepper.v.1.55.chr01	GO:0017025	molecular_function	TBP-class protein binding	GO:0005488	binding
	CA01g10280	Pepper.v.1.55.chr01	GO:0019825	molecular_function	oxygen binding	GO:0005488	binding
	CA01g10280	Pepper.v.1.55.chr01	GO:0019825	molecular_function	oxygen binding	GO:0005488	binding
	CA01g03280	Pepper.v.1.55.chr01	GO:0019825	molecular_function	oxygen binding	GO:0005488	binding
	CA01g32850	Pepper.v.1.55.chr01	GO:0019843	molecular_function	rRNA binding	GO:0005488	binding
	CA01g06380	Pepper.v.1.55.chr01	GO:0019899	molecular_function	enzyme binding	GO:0005488	binding
	CA01g10280	Pepper.v.1.55.chr01	GO:0020037	molecular_function	heme binding	GO:0005488	binding
	CA01g03280	Pepper.v.1.55.chr01	GO:0020037	molecular_function	heme binding	GO:0005488	binding
	CA01g10280	Pepper.v.1.55.chr01	GO:0020037	molecular_function	heme binding	GO:0005488	binding
	CA01g12150	Pepper.v.1.55.chr01	GO:0030674	molecular_function	protein binding, bridging	GO:0005488	binding
	CA01g29940	Pepper.v.1.55.chr01	GO:0033612	molecular_function	receptor serine/threonine kinase binding	GO:0005488	binding
	CA01g04170	Pepper.v.1.55.chr01	GO:0036094	molecular_function	small molecule binding	GO:0005488	binding
	CA01g13240	Pepper.v.1.55.chr01	GO:0042802	molecular_function	identical protein binding	GO:0005488	binding
	CA01g12900	Pepper.v.1.55.chr01	GO:0042802	molecular_function	identical protein binding	GO:0005488	binding
	CA01g16430	Pepper.v.1.55.chr01	GO:0042803	molecular_function	protein homodimerization activity	GO:0005488	binding
	CA01g22100	Pepper.v.1.55.chr01	GO:0042803	molecular_function	protein homodimerization activity	GO:0005488	binding
	CA01g22090	Pepper.v.1.55.chr01	GO:0042803	molecular_function	protein homodimerization activity	GO:0005488	binding
	CA01g16430	Pepper.v.1.55.chr01	GO:0043047	molecular_function	single-stranded telomeric DNA binding	GO:0005488	binding
	CA01g13460	Pepper.v.1.55.chr01	GO:0043167	molecular_function	ion binding	GO:0005488	binding
	CA01g10080	Pepper.v.1.55.chr01	GO:0043167	molecular_function	ion binding	GO:0005488	binding
	CA01g15910	Pepper.v.1.55.chr01	GO:0043167	molecular_function	ion binding	GO:0005488	binding
	CA01g24510	Pepper.v.1.55.chr01	GO:0043167	molecular_function	ion binding	GO:0005488	binding
	CA01g24510	Pepper.v.1.55.chr01	GO:0043167	molecular_function	ion binding	GO:0005488	binding
	CA01g23600	Pepper.v.1.55.chr01	GO:0043167	molecular_function	ion binding	GO:0005488	binding
	CA01g04170	Pepper.v.1.55.chr01	GO:0043168	molecular_function	anion binding	GO:0005488	binding
	CA01g32100	Pepper.v.1.55.chr01	GO:0043169	molecular_function	cation binding	GO:0005488	binding
	CA01g08310	Pepper.v.1.55.chr01	GO:0043531	molecular_function	ADP binding	GO:0005488	binding
	CA01g12900	Pepper.v.1.55.chr01	GO:0043565	molecular_function	sequence-specific DNA binding	GO:0005488	binding
	CA01g00490	Pepper.v.1.55.chr01	GO:0043565	molecular_function	sequence-specific DNA binding	GO:0005488	binding
	CA01g00490	Pepper.v.1.55.chr01	GO:0043565	molecular_function	sequence-specific DNA binding	GO:0005488	binding
	CA01g02560	Pepper.v.1.55.chr01	GO:0043565	molecular_function	sequence-specific DNA binding	GO:0005488	binding
	CA01g01170	Pepper.v.1.55.chr01	GO:0043565	molecular_function	sequence-specific DNA binding	GO:0005488	binding
	CA01g29940	Pepper.v.1.55.chr01	GO:0043621	molecular_function	protein self-association	GO:0005488	binding
	CA01g02290	Pepper.v.1.55.chr01	GO:0044212	molecular_function	transcription regulatory region DNA binding	GO:0005488	binding
	CA01g16080	Pepper.v.1.55.chr01	GO:0046872	molecular_function	metal ion binding	GO:0005488	binding
	CA01g23670	Pepper.v.1.55.chr01	GO:0046872	molecular_function	metal ion binding	GO:0005488	binding
	CA01g10280	Pepper.v.1.55.chr01	GO:0046872	molecular_function	metal ion binding	GO:0005488	binding
	CA01g08100	Pepper.v.1.55.chr01	GO:0046872	molecular_function	metal ion binding	GO:0005488	binding
	CA01g10280	Pepper.v.1.55.chr01	GO:0046872	molecular_function	metal ion binding	GO:0005488	binding
	CA01g03280	Pepper.v.1.55.chr01	GO:0046872	molecular_function	metal ion binding	GO:0005488	binding
	CA01g24880	Pepper.v.1.55.chr01	GO:0046872	molecular_function	metal ion binding	GO:0005488	binding
	CA01g11240	Pepper.v.1.55.chr01	GO:0046872	molecular_function	metal ion binding	GO:0005488	binding
	CA01g12990	Pepper.v.1.55.chr01	GO:0046872	molecular_function	metal ion binding	GO:0005488	binding
	CA01g15420	Pepper.v.1.55.chr01	GO:0046872	molecular_function	metal ion binding	GO:0005488	binding
	CA01g23600	Pepper.v.1.55.chr01	GO:0046872	molecular_function	metal ion binding	GO:0005488	binding
	CA01g21960	Pepper.v.1.55.chr01	GO:0046872	molecular_function	metal ion binding	GO:0005488	binding
	CA01g14220	Pepper.v.1.55.chr01	GO:0046872	molecular_function	metal ion binding	GO:0005488	binding
	CA01g15910	Pepper.v.1.55.chr01	GO:0046983	molecular_function	protein dimerization activity	GO:0005488	binding
	CA01g27630	Pepper.v.1.55.chr01	GO:0048029	molecular_function	monosaccharide binding	GO:0005488	binding
	CA01g22840	Pepper.v.1.55.chr01	GO:0048038	molecular_function	quinone binding	GO:0005488	binding
	CA01g14800	Pepper.v.1.55.chr01	GO:0048038	molecular_function	quinone binding	GO:0005488	binding
	CA01g05880	Pepper.v.1.55.chr01	GO:0048038	molecular_function	quinone binding	GO:0005488	binding
	CA01g13660	Pepper.v.1.55.chr01	GO:0050661	molecular_function	NADP binding	GO:0005488	binding
	CA01g02560	Pepper.v.1.55.chr01	GO:0050692	molecular_function	DBD domain binding	GO:0005488	binding
	CA01g13240	Pepper.v.1.55.chr01	GO:0051082	molecular_function	unfolded protein binding	GO:0005488	binding
	CA01g04170	Pepper.v.1.55.chr01	GO:0097159	molecular_function	organic cyclic compound binding	GO:0005488	binding
	CA01g08930	Pepper.v.1.55.chr01	GO:0097159	molecular_function	organic cyclic compound binding	GO:0005488	binding
	CA01g12680	Pepper.v.1.55.chr01	GO:0097159	molecular_function	organic cyclic compound binding	GO:0005488	binding
	CA01g08930	Pepper.v.1.55.chr01	GO:0097159	molecular_function	organic cyclic compound binding	GO:0005488	binding
	CA01g19620	Pepper.v.1.55.chr01	GO:0097159	molecular_function	organic cyclic compound binding	GO:0005488	binding
	CA01g09520	Pepper.v.1.55.chr01	GO:0097159	molecular_function	organic cyclic compound binding	GO:0005488	binding
	CA01g08930	Pepper.v.1.55.chr01	GO:1901363	molecular_function	heterocyclic compound binding	GO:0005488	binding
	CA01g12680	Pepper.v.1.55.chr01	GO:1901363	molecular_function	heterocyclic compound binding	GO:0005488	binding
	CA01g04170	Pepper.v.1.55.chr01	GO:1901363	molecular_function	heterocyclic compound binding	GO:0005488	binding
	CA01g19620	Pepper.v.1.55.chr01	GO:1901363	molecular_function	heterocyclic compound binding	GO:0005488	binding
	CA01g09520	Pepper.v.1.55.chr01	GO:1901363	molecular_function	heterocyclic compound binding	GO:0005488	binding
	CA01g08930	Pepper.v.1.55.chr01	GO:1901363	molecular_function	heterocyclic compound binding	GO:0005488	binding
	CA01g12390	Pepper.v.1.55.chr01	GO:0000165	biological_process	MAPK cascade	GO:0065007	biological regulation
	CA01g31100	Pepper.v.1.55.chr01	GO:0000165	biological_process	MAPK cascade	GO:0065007	biological regulation
	CA01g21550	Pepper.v.1.55.chr01	GO:0000184	biological_process	nuclear-transcribed mRNA catabolic process, nonsense-mediated decay	GO:0065007	biological regulation
	CA01g13460	Pepper.v.1.55.chr01	GO:0000723	biological_process	telomere maintenance	GO:0065007	biological regulation
	CA01g16430	Pepper.v.1.55.chr01	GO:0000723	biological_process	telomere maintenance	GO:0065007	biological regulation
	CA01g32220	Pepper.v.1.55.chr01	GO:0000723	biological_process	telomere maintenance	GO:0065007	biological regulation
	CA01g29940	Pepper.v.1.55.chr01	GO:0002764	biological_process	immune response-regulating signaling pathway	GO:0065007	biological regulation
	CA01g21960	Pepper.v.1.55.chr01	GO:0006346	biological_process	methylation-dependent chromatin silencing	GO:0065007	biological regulation
	CA01g05420	Pepper.v.1.55.chr01	GO:0006355	biological_process	regulation of transcription, DNA-templated	GO:0065007	biological regulation
	CA01g19640	Pepper.v.1.55.chr01	GO:0006355	biological_process	regulation of transcription, DNA-templated	GO:0065007	biological regulation
	CA01g13230	Pepper.v.1.55.chr01	GO:0006355	biological_process	regulation of transcription, DNA-templated	GO:0065007	biological regulation
	CA01g05420	Pepper.v.1.55.chr01	GO:0006355	biological_process	regulation of transcription, DNA-templated	GO:0065007	biological regulation
	CA01g30970	Pepper.v.1.55.chr01	GO:0006355	biological_process	regulation of transcription, DNA-templated	GO:0065007	biological regulation
	CA01g26680	Pepper.v.1.55.chr01	GO:0006355	biological_process	regulation of transcription, DNA-templated	GO:0065007	biological regulation
	CA01g01170	Pepper.v.1.55.chr01	GO:0006355	biological_process	regulation of transcription, DNA-templated	GO:0065007	biological regulation
	CA01g16430	Pepper.v.1.55.chr01	GO:0006355	biological_process	regulation of transcription, DNA-templated	GO:0065007	biological regulation
	CA01g16430	Pepper.v.1.55.chr01	GO:0006402	biological_process	mRNA catabolic process	GO:0065007	biological regulation
	CA01g26680	Pepper.v.1.55.chr01	GO:0006808	biological_process	regulation of nitrogen utilization	GO:0065007	biological regulation
	CA01g06380	Pepper.v.1.55.chr01	GO:0006874	biological_process	cellular calcium ion homeostasis	GO:0065007	biological regulation
	CA01g13060	Pepper.v.1.55.chr01	GO:0006885	biological_process	regulation of pH	GO:0065007	biological regulation
	CA01g05420	Pepper.v.1.55.chr01	GO:0007165	biological_process	signal transduction	GO:0065007	biological regulation
	CA01g26680	Pepper.v.1.55.chr01	GO:0007165	biological_process	signal transduction	GO:0065007	biological regulation
	CA01g05420	Pepper.v.1.55.chr01	GO:0007165	biological_process	signal transduction	GO:0065007	biological regulation
	CA01g14220	Pepper.v.1.55.chr01	GO:0007165	biological_process	signal transduction	GO:0065007	biological regulation
	CA01g21460	Pepper.v.1.55.chr01	GO:0007165	biological_process	signal transduction	GO:0065007	biological regulation
	CA01g21460	Pepper.v.1.55.chr01	GO:0007165	biological_process	signal transduction	GO:0065007	biological regulation
	CA01g06620	Pepper.v.1.55.chr01	GO:0007165	biological_process	signal transduction	GO:0065007	biological regulation
	CA01g21460	Pepper.v.1.55.chr01	GO:0007165	biological_process	signal transduction	GO:0065007	biological regulation
	CA01g05390	Pepper.v.1.55.chr01	GO:0007165	biological_process	signal transduction	GO:0065007	biological regulation
	CA01g23670	Pepper.v.1.55.chr01	GO:0007165	biological_process	signal transduction	GO:0065007	biological regulation
	CA01g21460	Pepper.v.1.55.chr01	GO:0007165	biological_process	signal transduction	GO:0065007	biological regulation
	CA01g29720	Pepper.v.1.55.chr01	GO:0008361	biological_process	regulation of cell size	GO:0065007	biological regulation
	CA01g26680	Pepper.v.1.55.chr01	GO:0009684	biological_process	indoleacetic acid biosynthetic process	GO:0065007	biological regulation
	CA01g12390	Pepper.v.1.55.chr01	GO:0009684	biological_process	indoleacetic acid biosynthetic process	GO:0065007	biological regulation
	CA01g14120	Pepper.v.1.55.chr01	GO:0009686	biological_process	gibberellin biosynthetic process	GO:0065007	biological regulation
	CA01g24210	Pepper.v.1.55.chr01	GO:0009691	biological_process	cytokinin biosynthetic process	GO:0065007	biological regulation
	CA01g08740	Pepper.v.1.55.chr01	GO:0009693	biological_process	ethylene biosynthetic process	GO:0065007	biological regulation
	CA01g12900	Pepper.v.1.55.chr01	GO:0009694	biological_process	jasmonic acid metabolic process	GO:0065007	biological regulation
	CA01g31100	Pepper.v.1.55.chr01	GO:0009697	biological_process	salicylic acid biosynthetic process	GO:0065007	biological regulation
	CA01g12390	Pepper.v.1.55.chr01	GO:0009697	biological_process	salicylic acid biosynthetic process	GO:0065007	biological regulation
	CA01g07060	Pepper.v.1.55.chr01	GO:0009697	biological_process	salicylic acid biosynthetic process	GO:0065007	biological regulation
	CA01g12900	Pepper.v.1.55.chr01	GO:0009736	biological_process	cytokinin-activated signaling pathway	GO:0065007	biological regulation
	CA01g14120	Pepper.v.1.55.chr01	GO:0009740	biological_process	gibberellic acid mediated signaling pathway	GO:0065007	biological regulation
	CA01g21850	Pepper.v.1.55.chr01	GO:0009740	biological_process	gibberellic acid mediated signaling pathway	GO:0065007	biological regulation
	CA01g01170	Pepper.v.1.55.chr01	GO:0009755	biological_process	hormone-mediated signaling pathway	GO:0065007	biological regulation
	CA01g13230	Pepper.v.1.55.chr01	GO:0009755	biological_process	hormone-mediated signaling pathway	GO:0065007	biological regulation
	CA01g29940	Pepper.v.1.55.chr01	GO:0009755	biological_process	hormone-mediated signaling pathway	GO:0065007	biological regulation
	CA01g12150	Pepper.v.1.55.chr01	GO:0009755	biological_process	hormone-mediated signaling pathway	GO:0065007	biological regulation
	CA01g17150	Pepper.v.1.55.chr01	GO:0009789	biological_process	positive regulation of abscisic acid-activated signaling pathway	GO:0065007	biological regulation
	CA01g31100	Pepper.v.1.55.chr01	GO:0009862	biological_process	systemic acquired resistance, salicylic acid mediated signaling pathway	GO:0065007	biological regulation
	CA01g12390	Pepper.v.1.55.chr01	GO:0009862	biological_process	systemic acquired resistance, salicylic acid mediated signaling pathway	GO:0065007	biological regulation
	CA01g07060	Pepper.v.1.55.chr01	GO:0009863	biological_process	salicylic acid mediated signaling pathway	GO:0065007	biological regulation
	CA01g26680	Pepper.v.1.55.chr01	GO:0009863	biological_process	salicylic acid mediated signaling pathway	GO:0065007	biological regulation
	CA01g12390	Pepper.v.1.55.chr01	GO:0009867	biological_process	jasmonic acid mediated signaling pathway	GO:0065007	biological regulation
	CA01g31100	Pepper.v.1.55.chr01	GO:0009867	biological_process	jasmonic acid mediated signaling pathway	GO:0065007	biological regulation
	CA01g26680	Pepper.v.1.55.chr01	GO:0009867	biological_process	jasmonic acid mediated signaling pathway	GO:0065007	biological regulation
	CA01g17150	Pepper.v.1.55.chr01	GO:0009871	biological_process	jasmonic acid and ethylene-dependent systemic resistance, ethylene mediated signaling pathway	GO:0065007	biological regulation
	CA01g17150	Pepper.v.1.55.chr01	GO:0009873	biological_process	ethylene-activated signaling pathway	GO:0065007	biological regulation
	CA01g12900	Pepper.v.1.55.chr01	GO:0009873	biological_process	ethylene-activated signaling pathway	GO:0065007	biological regulation
	CA01g28110	Pepper.v.1.55.chr01	GO:0009873	biological_process	ethylene-activated signaling pathway	GO:0065007	biological regulation
	CA01g30970	Pepper.v.1.55.chr01	GO:0009909	biological_process	regulation of flower development	GO:0065007	biological regulation
	CA01g12900	Pepper.v.1.55.chr01	GO:0009909	biological_process	regulation of flower development	GO:0065007	biological regulation
	CA01g11240	Pepper.v.1.55.chr01	GO:0009909	biological_process	regulation of flower development	GO:0065007	biological regulation
	CA01g13230	Pepper.v.1.55.chr01	GO:0009909	biological_process	regulation of flower development	GO:0065007	biological regulation
	CA01g02290	Pepper.v.1.55.chr01	GO:0009909	biological_process	regulation of flower development	GO:0065007	biological regulation
	CA01g06620	Pepper.v.1.55.chr01	GO:0009909	biological_process	regulation of flower development	GO:0065007	biological regulation
	CA01g23670	Pepper.v.1.55.chr01	GO:0009911	biological_process	positive regulation of flower development	GO:0065007	biological regulation
	CA01g29720	Pepper.v.1.55.chr01	GO:0009926	biological_process	auxin polar transport	GO:0065007	biological regulation
	CA01g17150	Pepper.v.1.55.chr01	GO:0009926	biological_process	auxin polar transport	GO:0065007	biological regulation
	CA01g29940	Pepper.v.1.55.chr01	GO:0009934	biological_process	regulation of meristem structural organization	GO:0065007	biological regulation
	CA01g26680	Pepper.v.1.55.chr01	GO:0009938	biological_process	negative regulation of gibberellic acid mediated signaling pathway	GO:0065007	biological regulation
	CA01g12900	Pepper.v.1.55.chr01	GO:0010017	biological_process	red or far-red light signaling pathway	GO:0065007	biological regulation
	CA01g21310	Pepper.v.1.55.chr01	GO:0010017	biological_process	red or far-red light signaling pathway	GO:0065007	biological regulation
	CA01g10180	Pepper.v.1.55.chr01	GO:0010018	biological_process	far-red light signaling pathway	GO:0065007	biological regulation
	CA01g02290	Pepper.v.1.55.chr01	GO:0010018	biological_process	far-red light signaling pathway	GO:0065007	biological regulation
	CA01g00490	Pepper.v.1.55.chr01	GO:0010075	biological_process	regulation of meristem growth	GO:0065007	biological regulation
	CA01g00490	Pepper.v.1.55.chr01	GO:0010075	biological_process	regulation of meristem growth	GO:0065007	biological regulation
	CA01g23670	Pepper.v.1.55.chr01	GO:0010075	biological_process	regulation of meristem growth	GO:0065007	biological regulation
	CA01g29940	Pepper.v.1.55.chr01	GO:0010075	biological_process	regulation of meristem growth	GO:0065007	biological regulation
	CA01g19640	Pepper.v.1.55.chr01	GO:0010099	biological_process	regulation of photomorphogenesis	GO:0065007	biological regulation
	CA01g02290	Pepper.v.1.55.chr01	GO:0010100	biological_process	negative regulation of photomorphogenesis	GO:0065007	biological regulation
	CA01g17150	Pepper.v.1.55.chr01	GO:0010119	biological_process	regulation of stomatal movement	GO:0065007	biological regulation
	CA01g09610	Pepper.v.1.55.chr01	GO:0010155	biological_process	regulation of proton transport	GO:0065007	biological regulation
	CA01g02290	Pepper.v.1.55.chr01	GO:0010155	biological_process	regulation of proton transport	GO:0065007	biological regulation
	CA01g02290	Pepper.v.1.55.chr01	GO:0010161	biological_process	red light signaling pathway	GO:0065007	biological regulation
	CA01g19640	Pepper.v.1.55.chr01	GO:0010161	biological_process	red light signaling pathway	GO:0065007	biological regulation
	CA01g17150	Pepper.v.1.55.chr01	GO:0010182	biological_process	sugar mediated signaling pathway	GO:0065007	biological regulation
	CA01g12900	Pepper.v.1.55.chr01	GO:0010182	biological_process	sugar mediated signaling pathway	GO:0065007	biological regulation
	CA01g12150	Pepper.v.1.55.chr01	GO:0010182	biological_process	sugar mediated signaling pathway	GO:0065007	biological regulation
	CA01g26680	Pepper.v.1.55.chr01	GO:0010187	biological_process	negative regulation of seed germination	GO:0065007	biological regulation
	CA01g29940	Pepper.v.1.55.chr01	GO:0010204	biological_process	defense response signaling pathway, resistance gene-independent	GO:0065007	biological regulation
	CA01g12150	Pepper.v.1.55.chr01	GO:0010267	biological_process	production of ta-siRNAs involved in RNA interference	GO:0065007	biological regulation
	CA01g31100	Pepper.v.1.55.chr01	GO:0010310	biological_process	regulation of hydrogen peroxide metabolic process	GO:0065007	biological regulation
	CA01g32730	Pepper.v.1.55.chr01	GO:0010310	biological_process	regulation of hydrogen peroxide metabolic process	GO:0065007	biological regulation
	CA01g12390	Pepper.v.1.55.chr01	GO:0010310	biological_process	regulation of hydrogen peroxide metabolic process	GO:0065007	biological regulation
	CA01g32730	Pepper.v.1.55.chr01	GO:0010337	biological_process	regulation of salicylic acid metabolic process	GO:0065007	biological regulation
	CA01g29940	Pepper.v.1.55.chr01	GO:0010359	biological_process	regulation of anion channel activity	GO:0065007	biological regulation
	CA01g31100	Pepper.v.1.55.chr01	GO:0010363	biological_process	regulation of plant-type hypersensitive response	GO:0065007	biological regulation
	CA01g12390	Pepper.v.1.55.chr01	GO:0010363	biological_process	regulation of plant-type hypersensitive response	GO:0065007	biological regulation
	CA01g07060	Pepper.v.1.55.chr01	GO:0010363	biological_process	regulation of plant-type hypersensitive response	GO:0065007	biological regulation
	CA01g12150	Pepper.v.1.55.chr01	GO:0010364	biological_process	regulation of ethylene biosynthetic process	GO:0065007	biological regulation
	CA01g06380	Pepper.v.1.55.chr01	GO:0010468	biological_process	regulation of gene expression	GO:0065007	biological regulation
	CA01g14220	Pepper.v.1.55.chr01	GO:0010468	biological_process	regulation of gene expression	GO:0065007	biological regulation
	CA01g23670	Pepper.v.1.55.chr01	GO:0010540	biological_process	basipetal auxin transport	GO:0065007	biological regulation
	CA01g12900	Pepper.v.1.55.chr01	GO:0010564	biological_process	regulation of cell cycle process	GO:0065007	biological regulation
	CA01g29940	Pepper.v.1.55.chr01	GO:0010817	biological_process	regulation of hormone levels	GO:0065007	biological regulation
	CA01g29940	Pepper.v.1.55.chr01	GO:0019222	biological_process	regulation of metabolic process	GO:0065007	biological regulation
	CA01g13460	Pepper.v.1.55.chr01	GO:0019222	biological_process	regulation of metabolic process	GO:0065007	biological regulation
	CA01g30970	Pepper.v.1.55.chr01	GO:0019722	biological_process	calcium-mediated signaling	GO:0065007	biological regulation
	CA01g12900	Pepper.v.1.55.chr01	GO:0019915	biological_process	lipid storage	GO:0065007	biological regulation
	CA01g12390	Pepper.v.1.55.chr01	GO:0030003	biological_process	cellular cation homeostasis	GO:0065007	biological regulation
	CA01g13060	Pepper.v.1.55.chr01	GO:0030007	biological_process	cellular potassium ion homeostasis	GO:0065007	biological regulation
	CA01g13060	Pepper.v.1.55.chr01	GO:0030104	biological_process	water homeostasis	GO:0065007	biological regulation
	CA01g21960	Pepper.v.1.55.chr01	GO:0031048	biological_process	chromatin silencing by small RNA	GO:0065007	biological regulation
	CA01g14220	Pepper.v.1.55.chr01	GO:0031326	biological_process	regulation of cellular biosynthetic process	GO:0065007	biological regulation
	CA01g03280	Pepper.v.1.55.chr01	GO:0031347	biological_process	regulation of defense response	GO:0065007	biological regulation
	CA01g31100	Pepper.v.1.55.chr01	GO:0031348	biological_process	negative regulation of defense response	GO:0065007	biological regulation
	CA01g17150	Pepper.v.1.55.chr01	GO:0031348	biological_process	negative regulation of defense response	GO:0065007	biological regulation
	CA01g12390	Pepper.v.1.55.chr01	GO:0031348	biological_process	negative regulation of defense response	GO:0065007	biological regulation
	CA01g19640	Pepper.v.1.55.chr01	GO:0032879	biological_process	regulation of localization	GO:0065007	biological regulation
	CA01g07060	Pepper.v.1.55.chr01	GO:0032880	biological_process	regulation of protein localization	GO:0065007	biological regulation
	CA01g02290	Pepper.v.1.55.chr01	GO:0032880	biological_process	regulation of protein localization	GO:0065007	biological regulation
	CA01g06380	Pepper.v.1.55.chr01	GO:0034765	biological_process	regulation of ion transmembrane transport	GO:0065007	biological regulation
	CA01g12150	Pepper.v.1.55.chr01	GO:0035196	biological_process	production of miRNAs involved in gene silencing by miRNA	GO:0065007	biological regulation
	CA01g12900	Pepper.v.1.55.chr01	GO:0035556	biological_process	intracellular signal transduction	GO:0065007	biological regulation
	CA01g29940	Pepper.v.1.55.chr01	GO:0035556	biological_process	intracellular signal transduction	GO:0065007	biological regulation
	CA01g06380	Pepper.v.1.55.chr01	GO:0035556	biological_process	intracellular signal transduction	GO:0065007	biological regulation
	CA01g21460	Pepper.v.1.55.chr01	GO:0040008	biological_process	regulation of growth	GO:0065007	biological regulation
	CA01g21460	Pepper.v.1.55.chr01	GO:0040008	biological_process	regulation of growth	GO:0065007	biological regulation
	CA01g21460	Pepper.v.1.55.chr01	GO:0040008	biological_process	regulation of growth	GO:0065007	biological regulation
	CA01g06620	Pepper.v.1.55.chr01	GO:0040008	biological_process	regulation of growth	GO:0065007	biological regulation
	CA01g21460	Pepper.v.1.55.chr01	GO:0040008	biological_process	regulation of growth	GO:0065007	biological regulation
	CA01g10080	Pepper.v.1.55.chr01	GO:0040018	biological_process	positive regulation of multicellular organism growth	GO:0065007	biological regulation
	CA01g03780	Pepper.v.1.55.chr01	GO:0042127	biological_process	regulation of cell proliferation	GO:0065007	biological regulation
	CA01g26680	Pepper.v.1.55.chr01	GO:0042176	biological_process	regulation of protein catabolic process	GO:0065007	biological regulation
	CA01g02290	Pepper.v.1.55.chr01	GO:0042752	biological_process	regulation of circadian rhythm	GO:0065007	biological regulation
	CA01g10180	Pepper.v.1.55.chr01	GO:0042753	biological_process	positive regulation of circadian rhythm	GO:0065007	biological regulation
	CA01g07060	Pepper.v.1.55.chr01	GO:0043069	biological_process	negative regulation of programmed cell death	GO:0065007	biological regulation
	CA01g12390	Pepper.v.1.55.chr01	GO:0043069	biological_process	negative regulation of programmed cell death	GO:0065007	biological regulation
	CA01g12390	Pepper.v.1.55.chr01	GO:0043900	biological_process	regulation of multi-organism process	GO:0065007	biological regulation
	CA01g31100	Pepper.v.1.55.chr01	GO:0043900	biological_process	regulation of multi-organism process	GO:0065007	biological regulation
	CA01g12900	Pepper.v.1.55.chr01	GO:0045595	biological_process	regulation of cell differentiation	GO:0065007	biological regulation
	CA01g02290	Pepper.v.1.55.chr01	GO:0045892	biological_process	negative regulation of transcription, DNA-templated	GO:0065007	biological regulation
	CA01g13240	Pepper.v.1.55.chr01	GO:0045892	biological_process	negative regulation of transcription, DNA-templated	GO:0065007	biological regulation
	CA01g27630	Pepper.v.1.55.chr01	GO:0045893	biological_process	positive regulation of transcription, DNA-templated	GO:0065007	biological regulation
	CA01g00490	Pepper.v.1.55.chr01	GO:0045893	biological_process	positive regulation of transcription, DNA-templated	GO:0065007	biological regulation
	CA01g00490	Pepper.v.1.55.chr01	GO:0045893	biological_process	positive regulation of transcription, DNA-templated	GO:0065007	biological regulation
	CA01g12900	Pepper.v.1.55.chr01	GO:0045893	biological_process	positive regulation of transcription, DNA-templated	GO:0065007	biological regulation
	CA01g29420	Pepper.v.1.55.chr01	GO:0045893	biological_process	positive regulation of transcription, DNA-templated	GO:0065007	biological regulation
	CA01g10180	Pepper.v.1.55.chr01	GO:0045893	biological_process	positive regulation of transcription, DNA-templated	GO:0065007	biological regulation
	CA01g01170	Pepper.v.1.55.chr01	GO:0045893	biological_process	positive regulation of transcription, DNA-templated	GO:0065007	biological regulation
	CA01g02560	Pepper.v.1.55.chr01	GO:0048497	biological_process	maintenance of floral organ identity	GO:0065007	biological regulation
	CA01g06620	Pepper.v.1.55.chr01	GO:0048509	biological_process	regulation of meristem development	GO:0065007	biological regulation
	CA01g30970	Pepper.v.1.55.chr01	GO:0048518	biological_process	positive regulation of biological process	GO:0065007	biological regulation
	CA01g05420	Pepper.v.1.55.chr01	GO:0048519	biological_process	negative regulation of biological process	GO:0065007	biological regulation
	CA01g05420	Pepper.v.1.55.chr01	GO:0048519	biological_process	negative regulation of biological process	GO:0065007	biological regulation
	CA01g12610	Pepper.v.1.55.chr01	GO:0048519	biological_process	negative regulation of biological process	GO:0065007	biological regulation
	CA01g05390	Pepper.v.1.55.chr01	GO:0048519	biological_process	negative regulation of biological process	GO:0065007	biological regulation
	CA01g19640	Pepper.v.1.55.chr01	GO:0048519	biological_process	negative regulation of biological process	GO:0065007	biological regulation
	CA01g21310	Pepper.v.1.55.chr01	GO:0048522	biological_process	positive regulation of cellular process	GO:0065007	biological regulation
	CA01g13230	Pepper.v.1.55.chr01	GO:0048523	biological_process	negative regulation of cellular process	GO:0065007	biological regulation
	CA01g02290	Pepper.v.1.55.chr01	GO:0048576	biological_process	positive regulation of short-day photoperiodism, flowering	GO:0065007	biological regulation
	CA01g02290	Pepper.v.1.55.chr01	GO:0048579	biological_process	negative regulation of long-day photoperiodism, flowering	GO:0065007	biological regulation
	CA01g21460	Pepper.v.1.55.chr01	GO:0048580	biological_process	regulation of post-embryonic development	GO:0065007	biological regulation
	CA01g21460	Pepper.v.1.55.chr01	GO:0048580	biological_process	regulation of post-embryonic development	GO:0065007	biological regulation
	CA01g21460	Pepper.v.1.55.chr01	GO:0048580	biological_process	regulation of post-embryonic development	GO:0065007	biological regulation
	CA01g21460	Pepper.v.1.55.chr01	GO:0048580	biological_process	regulation of post-embryonic development	GO:0065007	biological regulation
	CA01g30970	Pepper.v.1.55.chr01	GO:0048581	biological_process	negative regulation of post-embryonic development	GO:0065007	biological regulation
	CA01g17150	Pepper.v.1.55.chr01	GO:0048583	biological_process	regulation of response to stimulus	GO:0065007	biological regulation
	CA01g30970	Pepper.v.1.55.chr01	GO:0048583	biological_process	regulation of response to stimulus	GO:0065007	biological regulation
	CA01g21850	Pepper.v.1.55.chr01	GO:0048583	biological_process	regulation of response to stimulus	GO:0065007	biological regulation
	CA01g27630	Pepper.v.1.55.chr01	GO:0050790	biological_process	regulation of catalytic activity	GO:0065007	biological regulation
	CA01g23600	Pepper.v.1.55.chr01	GO:0050794	biological_process	regulation of cellular process	GO:0065007	biological regulation
	CA01g05010	Pepper.v.1.55.chr01	GO:0050794	biological_process	regulation of cellular process	GO:0065007	biological regulation
	CA01g06380	Pepper.v.1.55.chr01	GO:0051050	biological_process	positive regulation of transport	GO:0065007	biological regulation
	CA01g13230	Pepper.v.1.55.chr01	GO:0051093	biological_process	negative regulation of developmental process	GO:0065007	biological regulation
	CA01g14220	Pepper.v.1.55.chr01	GO:0051171	biological_process	regulation of nitrogen compound metabolic process	GO:0065007	biological regulation
	CA01g28110	Pepper.v.1.55.chr01	GO:0051819	biological_process	induction by symbiont of nodulation, tumor or growth in host	GO:0065007	biological regulation
	CA01g06380	Pepper.v.1.55.chr01	GO:0051924	biological_process	regulation of calcium ion transport	GO:0065007	biological regulation
	CA01g07060	Pepper.v.1.55.chr01	GO:0052033	biological_process	pathogen-associated molecular pattern dependent induction by symbiont of host innate immune response	GO:0065007	biological regulation
	CA01g13240	Pepper.v.1.55.chr01	GO:0060420	biological_process	regulation of heart growth	GO:0065007	biological regulation
	CA01g11240	Pepper.v.1.55.chr01	GO:0080164	biological_process	regulation of nitric oxide metabolic process	GO:0065007	biological regulation
	CA01g06380	Pepper.v.1.55.chr01	GO:0086001	biological_process	cardiac muscle cell action potential	GO:0065007	biological regulation
	CA01g06380	Pepper.v.1.55.chr01	GO:0086004	biological_process	regulation of cardiac muscle cell contraction	GO:0065007	biological regulation
	CA01g06380	Pepper.v.1.55.chr01	GO:0086019	biological_process	cell-cell signaling involved in cardiac conduction	GO:0065007	biological regulation
	CA01g06380	Pepper.v.1.55.chr01	GO:0086070	biological_process	SA node cell to atrial cardiac muscle cell communication	GO:0065007	biological regulation
	CA01g00490	Pepper.v.1.55.chr01	GO:1902066	biological_process	regulation of cell wall pectin metabolic process	GO:0065007	biological regulation
	CA01g00490	Pepper.v.1.55.chr01	GO:1902066	biological_process	regulation of cell wall pectin metabolic process	GO:0065007	biological regulation
	CA01g13230	Pepper.v.1.55.chr01	GO:2000028	biological_process	regulation of photoperiodism, flowering	GO:0065007	biological regulation
	CA01g26680	Pepper.v.1.55.chr01	GO:2000033	biological_process	regulation of seed dormancy process	GO:0065007	biological regulation
	CA01g12150	Pepper.v.1.55.chr01	GO:2000069	biological_process	regulation of post-embryonic root development	GO:0065007	biological regulation
	CA01g12900	Pepper.v.1.55.chr01	GO:2000070	biological_process	regulation of response to water deprivation	GO:0065007	biological regulation
	CA01g01170	Pepper.v.1.55.chr01	GO:2000070	biological_process	regulation of response to water deprivation	GO:0065007	biological regulation
	CA01g19640	Pepper.v.1.55.chr01	GO:2000241	biological_process	regulation of reproductive process	GO:0065007	biological regulation
	CA01g30970	Pepper.v.1.55.chr01	GO:2000242	biological_process	negative regulation of reproductive process	GO:0065007	biological regulation
	CA01g26680	Pepper.v.1.55.chr01	GO:2000377	biological_process	regulation of reactive oxygen species metabolic process	GO:0065007	biological regulation
	CA01g16970	Pepper.v.1.55.chr01	GO:0000104	molecular_function	succinate dehydrogenase activity	GO:0003824	catalytic activity
	CA01g32220	Pepper.v.1.55.chr01	GO:0003678	molecular_function	DNA helicase activity	GO:0003824	catalytic activity
	CA01g20460	Pepper.v.1.55.chr01	GO:0003899	molecular_function	DNA-directed 5'-3' RNA polymerase activity	GO:0003824	catalytic activity
	CA01g23040	Pepper.v.1.55.chr01	GO:0003899	molecular_function	DNA-directed 5'-3' RNA polymerase activity	GO:0003824	catalytic activity
	CA01g15110	Pepper.v.1.55.chr01	GO:0003899	molecular_function	DNA-directed 5'-3' RNA polymerase activity	GO:0003824	catalytic activity
	CA01g09410	Pepper.v.1.55.chr01	GO:0003924	molecular_function	GTPase activity	GO:0003824	catalytic activity
	CA01g16620	Pepper.v.1.55.chr01	GO:0003964	molecular_function	RNA-directed DNA polymerase activity	GO:0003824	catalytic activity
	CA01g14120	Pepper.v.1.55.chr01	GO:0003987	molecular_function	acetate-CoA ligase activity	GO:0003824	catalytic activity
	CA01g13460	Pepper.v.1.55.chr01	GO:0004003	molecular_function	ATP-dependent DNA helicase activity	GO:0003824	catalytic activity
	CA01g10080	Pepper.v.1.55.chr01	GO:0004012	molecular_function	phospholipid-translocating ATPase activity	GO:0003824	catalytic activity
	CA01g32010	Pepper.v.1.55.chr01	GO:0004013	molecular_function	adenosylhomocysteinase activity	GO:0003824	catalytic activity
	CA01g09610	Pepper.v.1.55.chr01	GO:0004017	molecular_function	adenylate kinase activity	GO:0003824	catalytic activity
	CA01g26680	Pepper.v.1.55.chr01	GO:0004048	molecular_function	anthranilate phosphoribosyltransferase activity	GO:0003824	catalytic activity
	CA01g32730	Pepper.v.1.55.chr01	GO:0004190	molecular_function	aspartic-type endopeptidase activity	GO:0003824	catalytic activity
	CA01g16620	Pepper.v.1.55.chr01	GO:0004190	molecular_function	aspartic-type endopeptidase activity	GO:0003824	catalytic activity
	CA01g09490	Pepper.v.1.55.chr01	GO:0004386	molecular_function	helicase activity	GO:0003824	catalytic activity
	CA01g13450	Pepper.v.1.55.chr01	GO:0004386	molecular_function	helicase activity	GO:0003824	catalytic activity
	CA01g12680	Pepper.v.1.55.chr01	GO:0004386	molecular_function	helicase activity	GO:0003824	catalytic activity
	CA01g13660	Pepper.v.1.55.chr01	GO:0004420	molecular_function	hydroxymethylglutaryl-CoA reductase (NADPH) activity	GO:0003824	catalytic activity
	CA01g10280	Pepper.v.1.55.chr01	GO:0004497	molecular_function	monooxygenase activity	GO:0003824	catalytic activity
	CA01g10280	Pepper.v.1.55.chr01	GO:0004497	molecular_function	monooxygenase activity	GO:0003824	catalytic activity
	CA01g13580	Pepper.v.1.55.chr01	GO:0004518	molecular_function	nuclease activity	GO:0003824	catalytic activity
	CA01g33150	Pepper.v.1.55.chr01	GO:0004518	molecular_function	nuclease activity	GO:0003824	catalytic activity
	CA01g00640	Pepper.v.1.55.chr01	GO:0004518	molecular_function	nuclease activity	GO:0003824	catalytic activity
	CA01g32100	Pepper.v.1.55.chr01	GO:0004553	molecular_function	hydrolase activity, hydrolyzing O-glycosyl compounds	GO:0003824	catalytic activity
	CA01g27630	Pepper.v.1.55.chr01	GO:0004568	molecular_function	chitinase activity	GO:0003824	catalytic activity
	CA01g06620	Pepper.v.1.55.chr01	GO:0004672	molecular_function	protein kinase activity	GO:0003824	catalytic activity
	CA01g15420	Pepper.v.1.55.chr01	GO:0004672	molecular_function	protein kinase activity	GO:0003824	catalytic activity
	CA01g07060	Pepper.v.1.55.chr01	GO:0004674	molecular_function	protein serine/threonine kinase activity	GO:0003824	catalytic activity
	CA01g29940	Pepper.v.1.55.chr01	GO:0004674	molecular_function	protein serine/threonine kinase activity	GO:0003824	catalytic activity
	CA01g24370	Pepper.v.1.55.chr01	GO:0004803	molecular_function	transposase activity	GO:0003824	catalytic activity
	CA01g24880	Pepper.v.1.55.chr01	GO:0004842	molecular_function	ubiquitin-protein transferase activity	GO:0003824	catalytic activity
	CA01g22840	Pepper.v.1.55.chr01	GO:0008137	molecular_function	NADH dehydrogenase (ubiquinone) activity	GO:0003824	catalytic activity
	CA01g05880	Pepper.v.1.55.chr01	GO:0008137	molecular_function	NADH dehydrogenase (ubiquinone) activity	GO:0003824	catalytic activity
	CA01g14800	Pepper.v.1.55.chr01	GO:0008137	molecular_function	NADH dehydrogenase (ubiquinone) activity	GO:0003824	catalytic activity
	CA01g22090	Pepper.v.1.55.chr01	GO:0008168	molecular_function	methyltransferase activity	GO:0003824	catalytic activity
	CA01g03780	Pepper.v.1.55.chr01	GO:0008236	molecular_function	serine-type peptidase activity	GO:0003824	catalytic activity
	CA01g33380	Pepper.v.1.55.chr01	GO:0008236	molecular_function	serine-type peptidase activity	GO:0003824	catalytic activity
	CA01g33380	Pepper.v.1.55.chr01	GO:0008236	molecular_function	serine-type peptidase activity	GO:0003824	catalytic activity
	CA01g27630	Pepper.v.1.55.chr01	GO:0008236	molecular_function	serine-type peptidase activity	GO:0003824	catalytic activity
	CA01g19480	Pepper.v.1.55.chr01	GO:0008374	molecular_function	O-acyltransferase activity	GO:0003824	catalytic activity
	CA01g14120	Pepper.v.1.55.chr01	GO:0008756	molecular_function	o-succinylbenzoate-CoA ligase activity	GO:0003824	catalytic activity
	CA01g19750	Pepper.v.1.55.chr01	GO:0008810	molecular_function	cellulase activity	GO:0003824	catalytic activity
	CA01g10280	Pepper.v.1.55.chr01	GO:0009055	molecular_function	electron transfer activity	GO:0003824	catalytic activity
	CA01g09170	Pepper.v.1.55.chr01	GO:0009055	molecular_function	electron transfer activity	GO:0003824	catalytic activity
	CA01g10280	Pepper.v.1.55.chr01	GO:0009055	molecular_function	electron transfer activity	GO:0003824	catalytic activity
	CA01g16970	Pepper.v.1.55.chr01	GO:0009055	molecular_function	electron transfer activity	GO:0003824	catalytic activity
	CA01g03280	Pepper.v.1.55.chr01	GO:0009055	molecular_function	electron transfer activity	GO:0003824	catalytic activity
	CA01g24210	Pepper.v.1.55.chr01	GO:0009824	molecular_function	AMP dimethylallyltransferase activity	GO:0003824	catalytic activity
	CA01g10080	Pepper.v.1.55.chr01	GO:0015662	molecular_function	ATPase activity, coupled to transmembrane movement of ions, phosphorylative mechanism	GO:0003824	catalytic activity
	CA01g29940	Pepper.v.1.55.chr01	GO:0016161	molecular_function	beta-amylase activity	GO:0003824	catalytic activity
	CA01g10180	Pepper.v.1.55.chr01	GO:0016301	molecular_function	kinase activity	GO:0003824	catalytic activity
	CA01g21460	Pepper.v.1.55.chr01	GO:0016301	molecular_function	kinase activity	GO:0003824	catalytic activity
	CA01g21460	Pepper.v.1.55.chr01	GO:0016301	molecular_function	kinase activity	GO:0003824	catalytic activity
	CA01g21460	Pepper.v.1.55.chr01	GO:0016301	molecular_function	kinase activity	GO:0003824	catalytic activity
	CA01g21460	Pepper.v.1.55.chr01	GO:0016301	molecular_function	kinase activity	GO:0003824	catalytic activity
	CA01g29460	Pepper.v.1.55.chr01	GO:0016410	molecular_function	N-acyltransferase activity	GO:0003824	catalytic activity
	CA01g29460	Pepper.v.1.55.chr01	GO:0016413	molecular_function	O-acetyltransferase activity	GO:0003824	catalytic activity
	CA01g21960	Pepper.v.1.55.chr01	GO:0016491	molecular_function	oxidoreductase activity	GO:0003824	catalytic activity
	CA01g04990	Pepper.v.1.55.chr01	GO:0016491	molecular_function	oxidoreductase activity	GO:0003824	catalytic activity
	CA01g16970	Pepper.v.1.55.chr01	GO:0016491	molecular_function	oxidoreductase activity	GO:0003824	catalytic activity
	CA01g08100	Pepper.v.1.55.chr01	GO:0016491	molecular_function	oxidoreductase activity	GO:0003824	catalytic activity
	CA01g10280	Pepper.v.1.55.chr01	GO:0016705	molecular_function	oxidoreductase activity, acting on paired donors, with incorporation or reduction of molecular oxygen	GO:0003824	catalytic activity
	CA01g10280	Pepper.v.1.55.chr01	GO:0016705	molecular_function	oxidoreductase activity, acting on paired donors, with incorporation or reduction of molecular oxygen	GO:0003824	catalytic activity
	CA01g29500	Pepper.v.1.55.chr01	GO:0016709	molecular_function	oxidoreductase activity, acting on paired donors, with incorporation or reduction of molecular oxygen, NAD(P)H as one donor, and incorporation of one atom of oxygen	GO:0003824	catalytic activity
	CA01g03280	Pepper.v.1.55.chr01	GO:0016711	molecular_function	flavonoid 3'-monooxygenase activity	GO:0003824	catalytic activity
	CA01g17130	Pepper.v.1.55.chr01	GO:0016740	molecular_function	transferase activity	GO:0003824	catalytic activity
	CA01g22100	Pepper.v.1.55.chr01	GO:0016740	molecular_function	transferase activity	GO:0003824	catalytic activity
	CA01g09490	Pepper.v.1.55.chr01	GO:0016740	molecular_function	transferase activity	GO:0003824	catalytic activity
	CA01g23920	Pepper.v.1.55.chr01	GO:0016740	molecular_function	transferase activity	GO:0003824	catalytic activity
	CA01g23920	Pepper.v.1.55.chr01	GO:0016746	molecular_function	transferase activity, transferring acyl groups	GO:0003824	catalytic activity
	CA01g19480	Pepper.v.1.55.chr01	GO:0016746	molecular_function	transferase activity, transferring acyl groups	GO:0003824	catalytic activity
	CA01g09190	Pepper.v.1.55.chr01	GO:0016747	molecular_function	transferase activity, transferring acyl groups other than amino-acyl groups	GO:0003824	catalytic activity
	CA01g21960	Pepper.v.1.55.chr01	GO:0016747	molecular_function	transferase activity, transferring acyl groups other than amino-acyl groups	GO:0003824	catalytic activity
	CA01g32970	Pepper.v.1.55.chr01	GO:0016747	molecular_function	transferase activity, transferring acyl groups other than amino-acyl groups	GO:0003824	catalytic activity
	CA01g09180	Pepper.v.1.55.chr01	GO:0016747	molecular_function	transferase activity, transferring acyl groups other than amino-acyl groups	GO:0003824	catalytic activity
	CA01g32970	Pepper.v.1.55.chr01	GO:0016747	molecular_function	transferase activity, transferring acyl groups other than amino-acyl groups	GO:0003824	catalytic activity
	CA01g24210	Pepper.v.1.55.chr01	GO:0016765	molecular_function	transferase activity, transferring alkyl or aryl (other than methyl) groups	GO:0003824	catalytic activity
	CA01g15910	Pepper.v.1.55.chr01	GO:0016772	molecular_function	transferase activity, transferring phosphorus-containing groups	GO:0003824	catalytic activity
	CA01g12990	Pepper.v.1.55.chr01	GO:0016772	molecular_function	transferase activity, transferring phosphorus-containing groups	GO:0003824	catalytic activity
	CA01g21310	Pepper.v.1.55.chr01	GO:0016772	molecular_function	transferase activity, transferring phosphorus-containing groups	GO:0003824	catalytic activity
	CA01g09520	Pepper.v.1.55.chr01	GO:0016772	molecular_function	transferase activity, transferring phosphorus-containing groups	GO:0003824	catalytic activity
	CA01g07690	Pepper.v.1.55.chr01	GO:0016772	molecular_function	transferase activity, transferring phosphorus-containing groups	GO:0003824	catalytic activity
	CA01g22490	Pepper.v.1.55.chr01	GO:0016787	molecular_function	hydrolase activity	GO:0003824	catalytic activity
	CA01g24510	Pepper.v.1.55.chr01	GO:0016787	molecular_function	hydrolase activity	GO:0003824	catalytic activity
	CA01g09060	Pepper.v.1.55.chr01	GO:0016787	molecular_function	hydrolase activity	GO:0003824	catalytic activity
	CA01g16620	Pepper.v.1.55.chr01	GO:0016787	molecular_function	hydrolase activity	GO:0003824	catalytic activity
	CA01g22490	Pepper.v.1.55.chr01	GO:0016787	molecular_function	hydrolase activity	GO:0003824	catalytic activity
	CA01g05010	Pepper.v.1.55.chr01	GO:0016787	molecular_function	hydrolase activity	GO:0003824	catalytic activity
	CA01g31990	Pepper.v.1.55.chr01	GO:0016787	molecular_function	hydrolase activity	GO:0003824	catalytic activity
	CA01g24510	Pepper.v.1.55.chr01	GO:0016787	molecular_function	hydrolase activity	GO:0003824	catalytic activity
	CA01g11440	Pepper.v.1.55.chr01	GO:0016788	molecular_function	hydrolase activity, acting on ester bonds	GO:0003824	catalytic activity
	CA01g28470	Pepper.v.1.55.chr01	GO:0016874	molecular_function	ligase activity	GO:0003824	catalytic activity
	CA01g20340	Pepper.v.1.55.chr01	GO:0017111	molecular_function	nucleoside-triphosphatase activity	GO:0003824	catalytic activity
	CA01g23600	Pepper.v.1.55.chr01	GO:0017111	molecular_function	nucleoside-triphosphatase activity	GO:0003824	catalytic activity
	CA01g04170	Pepper.v.1.55.chr01	GO:0018271	molecular_function	biotin-protein ligase activity	GO:0003824	catalytic activity
	CA01g03280	Pepper.v.1.55.chr01	GO:0018675	molecular_function	(S)-limonene 6-monooxygenase activity	GO:0003824	catalytic activity
	CA01g10280	Pepper.v.1.55.chr01	GO:0018685	molecular_function	alkane 1-monooxygenase activity	GO:0003824	catalytic activity
	CA01g10280	Pepper.v.1.55.chr01	GO:0018685	molecular_function	alkane 1-monooxygenase activity	GO:0003824	catalytic activity
	CA01g14120	Pepper.v.1.55.chr01	GO:0018858	molecular_function	benzoate-CoA ligase activity	GO:0003824	catalytic activity
	CA01g29940	Pepper.v.1.55.chr01	GO:0019199	molecular_function	transmembrane receptor protein kinase activity	GO:0003824	catalytic activity
	CA01g10080	Pepper.v.1.55.chr01	GO:0019829	molecular_function	cation-transporting ATPase activity	GO:0003824	catalytic activity
	CA01g22100	Pepper.v.1.55.chr01	GO:0030746	molecular_function	isoflavone 4'-O-methyltransferase activity	GO:0003824	catalytic activity
	CA01g22090	Pepper.v.1.55.chr01	GO:0030746	molecular_function	isoflavone 4'-O-methyltransferase activity	GO:0003824	catalytic activity
	CA01g22100	Pepper.v.1.55.chr01	GO:0030761	molecular_function	8-hydroxyquercitin 8-O-methyltransferase activity	GO:0003824	catalytic activity
	CA01g22090	Pepper.v.1.55.chr01	GO:0030761	molecular_function	8-hydroxyquercitin 8-O-methyltransferase activity	GO:0003824	catalytic activity
	CA01g22090	Pepper.v.1.55.chr01	GO:0030766	molecular_function	11-O-demethyl-17-O-deacetylvindoline O-methyltransferase activity	GO:0003824	catalytic activity
	CA01g22100	Pepper.v.1.55.chr01	GO:0030766	molecular_function	11-O-demethyl-17-O-deacetylvindoline O-methyltransferase activity	GO:0003824	catalytic activity
	CA01g22100	Pepper.v.1.55.chr01	GO:0033799	molecular_function	myricetin 3'-O-methyltransferase activity	GO:0003824	catalytic activity
	CA01g22090	Pepper.v.1.55.chr01	GO:0033799	molecular_function	myricetin 3'-O-methyltransferase activity	GO:0003824	catalytic activity
	CA01g22090	Pepper.v.1.55.chr01	GO:0033800	molecular_function	isoflavone 7-O-methyltransferase activity	GO:0003824	catalytic activity
	CA01g13660	Pepper.v.1.55.chr01	GO:0042282	molecular_function	hydroxymethylglutaryl-CoA reductase activity	GO:0003824	catalytic activity
	CA01g13240	Pepper.v.1.55.chr01	GO:0043141	molecular_function	ATP-dependent 5'-3' DNA helicase activity	GO:0003824	catalytic activity
	CA01g14720	Pepper.v.1.55.chr01	GO:0045156	molecular_function	electron transporter, transferring electrons within the cyclic electron transport pathway of photosynthesis activity	GO:0003824	catalytic activity
	CA01g04990	Pepper.v.1.55.chr01	GO:0045156	molecular_function	electron transporter, transferring electrons within the cyclic electron transport pathway of photosynthesis activity	GO:0003824	catalytic activity
	CA01g04990	Pepper.v.1.55.chr01	GO:0045158	molecular_function	electron transporter, transferring electrons within cytochrome b6/f complex of photosystem II activity	GO:0003824	catalytic activity
	CA01g09170	Pepper.v.1.55.chr01	GO:0046577	molecular_function	long-chain-alcohol oxidase activity	GO:0003824	catalytic activity
	CA01g14570	Pepper.v.1.55.chr01	GO:0046933	molecular_function	proton-transporting ATP synthase activity, rotational mechanism	GO:0003824	catalytic activity
	CA01g14570	Pepper.v.1.55.chr01	GO:0046961	molecular_function	proton-transporting ATPase activity, rotational mechanism	GO:0003824	catalytic activity
	CA01g14120	Pepper.v.1.55.chr01	GO:0047760	molecular_function	butyrate-CoA ligase activity	GO:0003824	catalytic activity
	CA01g10180	Pepper.v.1.55.chr01	GO:0050062	molecular_function	long-chain-fatty-acyl-CoA reductase activity	GO:0003824	catalytic activity
	CA01g32400	Pepper.v.1.55.chr01	GO:0050508	molecular_function	glucuronosyl-N-acetylglucosaminyl-proteoglycan 4-alpha-N-acetylglucosaminyltransferase activity	GO:0003824	catalytic activity
	CA01g03280	Pepper.v.1.55.chr01	GO:0050593	molecular_function	N-methylcoclaurine 3'-monooxygenase activity	GO:0003824	catalytic activity
	CA01g29460	Pepper.v.1.55.chr01	GO:0050734	molecular_function	hydroxycinnamoyltransferase activity	GO:0003824	catalytic activity
	CA01g24210	Pepper.v.1.55.chr01	GO:0052622	molecular_function	ATP dimethylallyltransferase activity	GO:0003824	catalytic activity
	CA01g24210	Pepper.v.1.55.chr01	GO:0052623	molecular_function	ADP dimethylallyltransferase activity	GO:0003824	catalytic activity
	CA01g21850	Pepper.v.1.55.chr01	GO:0052689	molecular_function	carboxylic ester hydrolase activity	GO:0003824	catalytic activity
	CA01g10180	Pepper.v.1.55.chr01	GO:0080019	molecular_function	fatty-acyl-CoA reductase (alcohol-forming) activity	GO:0003824	catalytic activity
	CA01g21550	Pepper.v.1.55.chr01	GO:0000312	cellular_component	plastid small ribosomal subunit	GO:0005623	cell
	CA01g16430	Pepper.v.1.55.chr01	GO:0000781	cellular_component	chromosome, telomeric region	GO:0005623	cell
	CA01g10590	Pepper.v.1.55.chr01	GO:0005618	cellular_component	cell wall	GO:0005623	cell
	CA01g31100	Pepper.v.1.55.chr01	GO:0005618	cellular_component	cell wall	GO:0005623	cell
	CA01g03780	Pepper.v.1.55.chr01	GO:0005618	cellular_component	cell wall	GO:0005623	cell
	CA01g11440	Pepper.v.1.55.chr01	GO:0005618	cellular_component	cell wall	GO:0005623	cell
	CA01g26680	Pepper.v.1.55.chr01	GO:0005634	cellular_component	nucleus	GO:0005623	cell
	CA01g02290	Pepper.v.1.55.chr01	GO:0005634	cellular_component	nucleus	GO:0005623	cell
	CA01g13230	Pepper.v.1.55.chr01	GO:0005634	cellular_component	nucleus	GO:0005623	cell
	CA01g00490	Pepper.v.1.55.chr01	GO:0005634	cellular_component	nucleus	GO:0005623	cell
	CA01g29940	Pepper.v.1.55.chr01	GO:0005634	cellular_component	nucleus	GO:0005623	cell
	CA01g00490	Pepper.v.1.55.chr01	GO:0005634	cellular_component	nucleus	GO:0005623	cell
	CA01g11240	Pepper.v.1.55.chr01	GO:0005634	cellular_component	nucleus	GO:0005623	cell
	CA01g13660	Pepper.v.1.55.chr01	GO:0005634	cellular_component	nucleus	GO:0005623	cell
	CA01g01420	Pepper.v.1.55.chr01	GO:0005634	cellular_component	nucleus	GO:0005623	cell
	CA01g16620	Pepper.v.1.55.chr01	GO:0005634	cellular_component	nucleus	GO:0005623	cell
	CA01g01170	Pepper.v.1.55.chr01	GO:0005634	cellular_component	nucleus	GO:0005623	cell
	CA01g12150	Pepper.v.1.55.chr01	GO:0005634	cellular_component	nucleus	GO:0005623	cell
	CA01g24210	Pepper.v.1.55.chr01	GO:0005634	cellular_component	nucleus	GO:0005623	cell
	CA01g18400	Pepper.v.1.55.chr01	GO:0005634	cellular_component	nucleus	GO:0005623	cell
	CA01g29420	Pepper.v.1.55.chr01	GO:0005634	cellular_component	nucleus	GO:0005623	cell
	CA01g19640	Pepper.v.1.55.chr01	GO:0005634	cellular_component	nucleus	GO:0005623	cell
	CA01g10180	Pepper.v.1.55.chr01	GO:0005634	cellular_component	nucleus	GO:0005623	cell
	CA01g13460	Pepper.v.1.55.chr01	GO:0005634	cellular_component	nucleus	GO:0005623	cell
	CA01g14220	Pepper.v.1.55.chr01	GO:0005634	cellular_component	nucleus	GO:0005623	cell
	CA01g16430	Pepper.v.1.55.chr01	GO:0005634	cellular_component	nucleus	GO:0005623	cell
	CA01g09060	Pepper.v.1.55.chr01	GO:0005634	cellular_component	nucleus	GO:0005623	cell
	CA01g21550	Pepper.v.1.55.chr01	GO:0005654	cellular_component	nucleoplasm	GO:0005623	cell
	CA01g16430	Pepper.v.1.55.chr01	GO:0005669	cellular_component	transcription factor TFIID complex	GO:0005623	cell
	CA01g07060	Pepper.v.1.55.chr01	GO:0005730	cellular_component	nucleolus	GO:0005623	cell
	CA01g13240	Pepper.v.1.55.chr01	GO:0005730	cellular_component	nucleolus	GO:0005623	cell
	CA01g21550	Pepper.v.1.55.chr01	GO:0005730	cellular_component	nucleolus	GO:0005623	cell
	CA01g22060	Pepper.v.1.55.chr01	GO:0005730	cellular_component	nucleolus	GO:0005623	cell
	CA01g26580	Pepper.v.1.55.chr01	GO:0005730	cellular_component	nucleolus	GO:0005623	cell
	CA01g12900	Pepper.v.1.55.chr01	GO:0005730	cellular_component	nucleolus	GO:0005623	cell
	CA01g22090	Pepper.v.1.55.chr01	GO:0005737	cellular_component	cytoplasm	GO:0005623	cell
	CA01g12900	Pepper.v.1.55.chr01	GO:0005737	cellular_component	cytoplasm	GO:0005623	cell
	CA01g01170	Pepper.v.1.55.chr01	GO:0005737	cellular_component	cytoplasm	GO:0005623	cell
	CA01g22100	Pepper.v.1.55.chr01	GO:0005737	cellular_component	cytoplasm	GO:0005623	cell
	CA01g32850	Pepper.v.1.55.chr01	GO:0005739	cellular_component	mitochondrion	GO:0005623	cell
	CA01g19750	Pepper.v.1.55.chr01	GO:0005739	cellular_component	mitochondrion	GO:0005623	cell
	CA01g10590	Pepper.v.1.55.chr01	GO:0005739	cellular_component	mitochondrion	GO:0005623	cell
	CA01g15850	Pepper.v.1.55.chr01	GO:0005739	cellular_component	mitochondrion	GO:0005623	cell
	CA01g18280	Pepper.v.1.55.chr01	GO:0005739	cellular_component	mitochondrion	GO:0005623	cell
	CA01g05340	Pepper.v.1.55.chr01	GO:0005739	cellular_component	mitochondrion	GO:0005623	cell
	CA01g14120	Pepper.v.1.55.chr01	GO:0005739	cellular_component	mitochondrion	GO:0005623	cell
	CA01g16970	Pepper.v.1.55.chr01	GO:0005739	cellular_component	mitochondrion	GO:0005623	cell
	CA01g14330	Pepper.v.1.55.chr01	GO:0005739	cellular_component	mitochondrion	GO:0005623	cell
	CA01g15850	Pepper.v.1.55.chr01	GO:0005739	cellular_component	mitochondrion	GO:0005623	cell
	CA01g14160	Pepper.v.1.55.chr01	GO:0005739	cellular_component	mitochondrion	GO:0005623	cell
	CA01g14570	Pepper.v.1.55.chr01	GO:0005743	cellular_component	mitochondrial inner membrane	GO:0005623	cell
	CA01g28110	Pepper.v.1.55.chr01	GO:0005768	cellular_component	endosome	GO:0005623	cell
	CA01g29940	Pepper.v.1.55.chr01	GO:0005768	cellular_component	endosome	GO:0005623	cell
	CA01g21960	Pepper.v.1.55.chr01	GO:0005768	cellular_component	endosome	GO:0005623	cell
	CA01g23670	Pepper.v.1.55.chr01	GO:0005770	cellular_component	late endosome	GO:0005623	cell
	CA01g13060	Pepper.v.1.55.chr01	GO:0005770	cellular_component	late endosome	GO:0005623	cell
	CA01g11240	Pepper.v.1.55.chr01	GO:0005773	cellular_component	vacuole	GO:0005623	cell
	CA01g29720	Pepper.v.1.55.chr01	GO:0005774	cellular_component	vacuolar membrane	GO:0005623	cell
	CA01g28110	Pepper.v.1.55.chr01	GO:0005774	cellular_component	vacuolar membrane	GO:0005623	cell
	CA01g21550	Pepper.v.1.55.chr01	GO:0005774	cellular_component	vacuolar membrane	GO:0005623	cell
	CA01g14120	Pepper.v.1.55.chr01	GO:0005777	cellular_component	peroxisome	GO:0005623	cell
	CA01g11240	Pepper.v.1.55.chr01	GO:0005777	cellular_component	peroxisome	GO:0005623	cell
	CA01g19480	Pepper.v.1.55.chr01	GO:0005783	cellular_component	endoplasmic reticulum	GO:0005623	cell
	CA01g10280	Pepper.v.1.55.chr01	GO:0005783	cellular_component	endoplasmic reticulum	GO:0005623	cell
	CA01g10590	Pepper.v.1.55.chr01	GO:0005783	cellular_component	endoplasmic reticulum	GO:0005623	cell
	CA01g22060	Pepper.v.1.55.chr01	GO:0005783	cellular_component	endoplasmic reticulum	GO:0005623	cell
	CA01g10080	Pepper.v.1.55.chr01	GO:0005783	cellular_component	endoplasmic reticulum	GO:0005623	cell
	CA01g13060	Pepper.v.1.55.chr01	GO:0005783	cellular_component	endoplasmic reticulum	GO:0005623	cell
	CA01g03280	Pepper.v.1.55.chr01	GO:0005783	cellular_component	endoplasmic reticulum	GO:0005623	cell
	CA01g10280	Pepper.v.1.55.chr01	GO:0005783	cellular_component	endoplasmic reticulum	GO:0005623	cell
	CA01g13660	Pepper.v.1.55.chr01	GO:0005789	cellular_component	endoplasmic reticulum membrane	GO:0005623	cell
	CA01g19750	Pepper.v.1.55.chr01	GO:0005794	cellular_component	Golgi apparatus	GO:0005623	cell
	CA01g06380	Pepper.v.1.55.chr01	GO:0005794	cellular_component	Golgi apparatus	GO:0005623	cell
	CA01g32400	Pepper.v.1.55.chr01	GO:0005794	cellular_component	Golgi apparatus	GO:0005623	cell
	CA01g08740	Pepper.v.1.55.chr01	GO:0005794	cellular_component	Golgi apparatus	GO:0005623	cell
	CA01g21550	Pepper.v.1.55.chr01	GO:0005794	cellular_component	Golgi apparatus	GO:0005623	cell
	CA01g26580	Pepper.v.1.55.chr01	GO:0005794	cellular_component	Golgi apparatus	GO:0005623	cell
	CA01g24210	Pepper.v.1.55.chr01	GO:0005829	cellular_component	cytosol	GO:0005623	cell
	CA01g21850	Pepper.v.1.55.chr01	GO:0005829	cellular_component	cytosol	GO:0005623	cell
	CA01g29940	Pepper.v.1.55.chr01	GO:0005829	cellular_component	cytosol	GO:0005623	cell
	CA01g09060	Pepper.v.1.55.chr01	GO:0005829	cellular_component	cytosol	GO:0005623	cell
	CA01g19750	Pepper.v.1.55.chr01	GO:0005829	cellular_component	cytosol	GO:0005623	cell
	CA01g26680	Pepper.v.1.55.chr01	GO:0005829	cellular_component	cytosol	GO:0005623	cell
	CA01g07620	Pepper.v.1.55.chr01	GO:0005840	cellular_component	ribosome	GO:0005623	cell
	CA01g10180	Pepper.v.1.55.chr01	GO:0005886	cellular_component	plasma membrane	GO:0005623	cell
	CA01g08740	Pepper.v.1.55.chr01	GO:0005886	cellular_component	plasma membrane	GO:0005623	cell
	CA01g13060	Pepper.v.1.55.chr01	GO:0005886	cellular_component	plasma membrane	GO:0005623	cell
	CA01g14570	Pepper.v.1.55.chr01	GO:0005886	cellular_component	plasma membrane	GO:0005623	cell
	CA01g22060	Pepper.v.1.55.chr01	GO:0005886	cellular_component	plasma membrane	GO:0005623	cell
	CA01g29940	Pepper.v.1.55.chr01	GO:0005886	cellular_component	plasma membrane	GO:0005623	cell
	CA01g19750	Pepper.v.1.55.chr01	GO:0005886	cellular_component	plasma membrane	GO:0005623	cell
	CA01g17150	Pepper.v.1.55.chr01	GO:0005886	cellular_component	plasma membrane	GO:0005623	cell
	CA01g30000	Pepper.v.1.55.chr01	GO:0005886	cellular_component	plasma membrane	GO:0005623	cell
	CA01g09060	Pepper.v.1.55.chr01	GO:0005886	cellular_component	plasma membrane	GO:0005623	cell
	CA01g05880	Pepper.v.1.55.chr01	GO:0005886	cellular_component	plasma membrane	GO:0005623	cell
	CA01g07060	Pepper.v.1.55.chr01	GO:0005886	cellular_component	plasma membrane	GO:0005623	cell
	CA01g11240	Pepper.v.1.55.chr01	GO:0005886	cellular_component	plasma membrane	GO:0005623	cell
	CA01g21550	Pepper.v.1.55.chr01	GO:0005886	cellular_component	plasma membrane	GO:0005623	cell
	CA01g00690	Pepper.v.1.55.chr01	GO:0005886	cellular_component	plasma membrane	GO:0005623	cell
	CA01g10080	Pepper.v.1.55.chr01	GO:0005886	cellular_component	plasma membrane	GO:0005623	cell
	CA01g23670	Pepper.v.1.55.chr01	GO:0005886	cellular_component	plasma membrane	GO:0005623	cell
	CA01g28110	Pepper.v.1.55.chr01	GO:0005901	cellular_component	caveola	GO:0005623	cell
	CA01g19750	Pepper.v.1.55.chr01	GO:0009505	cellular_component	plant-type cell wall	GO:0005623	cell
	CA01g29720	Pepper.v.1.55.chr01	GO:0009505	cellular_component	plant-type cell wall	GO:0005623	cell
	CA01g23040	Pepper.v.1.55.chr01	GO:0009507	cellular_component	chloroplast	GO:0005623	cell
	CA01g32850	Pepper.v.1.55.chr01	GO:0009507	cellular_component	chloroplast	GO:0005623	cell
	CA01g10280	Pepper.v.1.55.chr01	GO:0009507	cellular_component	chloroplast	GO:0005623	cell
	CA01g24210	Pepper.v.1.55.chr01	GO:0009507	cellular_component	chloroplast	GO:0005623	cell
	CA01g15110	Pepper.v.1.55.chr01	GO:0009507	cellular_component	chloroplast	GO:0005623	cell
	CA01g19750	Pepper.v.1.55.chr01	GO:0009507	cellular_component	chloroplast	GO:0005623	cell
	CA01g07060	Pepper.v.1.55.chr01	GO:0009507	cellular_component	chloroplast	GO:0005623	cell
	CA01g12390	Pepper.v.1.55.chr01	GO:0009507	cellular_component	chloroplast	GO:0005623	cell
	CA01g13240	Pepper.v.1.55.chr01	GO:0009507	cellular_component	chloroplast	GO:0005623	cell
	CA01g10180	Pepper.v.1.55.chr01	GO:0009507	cellular_component	chloroplast	GO:0005623	cell
	CA01g10280	Pepper.v.1.55.chr01	GO:0009507	cellular_component	chloroplast	GO:0005623	cell
	CA01g22060	Pepper.v.1.55.chr01	GO:0009507	cellular_component	chloroplast	GO:0005623	cell
	CA01g01340	Pepper.v.1.55.chr01	GO:0009507	cellular_component	chloroplast	GO:0005623	cell
	CA01g20460	Pepper.v.1.55.chr01	GO:0009507	cellular_component	chloroplast	GO:0005623	cell
	CA01g13060	Pepper.v.1.55.chr01	GO:0009507	cellular_component	chloroplast	GO:0005623	cell
	CA01g14330	Pepper.v.1.55.chr01	GO:0009523	cellular_component	photosystem II	GO:0005623	cell
	CA01g14720	Pepper.v.1.55.chr01	GO:0009523	cellular_component	photosystem II	GO:0005623	cell
	CA01g00690	Pepper.v.1.55.chr01	GO:0009526	cellular_component	plastid envelope	GO:0005623	cell
	CA01g14720	Pepper.v.1.55.chr01	GO:0009535	cellular_component	chloroplast thylakoid membrane	GO:0005623	cell
	CA01g14800	Pepper.v.1.55.chr01	GO:0009535	cellular_component	chloroplast thylakoid membrane	GO:0005623	cell
	CA01g14330	Pepper.v.1.55.chr01	GO:0009535	cellular_component	chloroplast thylakoid membrane	GO:0005623	cell
	CA01g04990	Pepper.v.1.55.chr01	GO:0009535	cellular_component	chloroplast thylakoid membrane	GO:0005623	cell
	CA01g22840	Pepper.v.1.55.chr01	GO:0009535	cellular_component	chloroplast thylakoid membrane	GO:0005623	cell
	CA01g14570	Pepper.v.1.55.chr01	GO:0009535	cellular_component	chloroplast thylakoid membrane	GO:0005623	cell
	CA01g05880	Pepper.v.1.55.chr01	GO:0009535	cellular_component	chloroplast thylakoid membrane	GO:0005623	cell
	CA01g15420	Pepper.v.1.55.chr01	GO:0009536	cellular_component	plastid	GO:0005623	cell
	CA01g32220	Pepper.v.1.55.chr01	GO:0009536	cellular_component	plastid	GO:0005623	cell
	CA01g31580	Pepper.v.1.55.chr01	GO:0009536	cellular_component	plastid	GO:0005623	cell
	CA01g26680	Pepper.v.1.55.chr01	GO:0009570	cellular_component	chloroplast stroma	GO:0005623	cell
	CA01g21550	Pepper.v.1.55.chr01	GO:0009570	cellular_component	chloroplast stroma	GO:0005623	cell
	CA01g09610	Pepper.v.1.55.chr01	GO:0009570	cellular_component	chloroplast stroma	GO:0005623	cell
	CA01g20340	Pepper.v.1.55.chr01	GO:0009570	cellular_component	chloroplast stroma	GO:0005623	cell
	CA01g29940	Pepper.v.1.55.chr01	GO:0009570	cellular_component	chloroplast stroma	GO:0005623	cell
	CA01g20340	Pepper.v.1.55.chr01	GO:0009575	cellular_component	chromoplast stroma	GO:0005623	cell
	CA01g03780	Pepper.v.1.55.chr01	GO:0009897	cellular_component	external side of plasma membrane	GO:0005623	cell
	CA01g10080	Pepper.v.1.55.chr01	GO:0009941	cellular_component	chloroplast envelope	GO:0005623	cell
	CA01g26680	Pepper.v.1.55.chr01	GO:0009941	cellular_component	chloroplast envelope	GO:0005623	cell
	CA01g19480	Pepper.v.1.55.chr01	GO:0012505	cellular_component	endomembrane system	GO:0005623	cell
	CA01g13060	Pepper.v.1.55.chr01	GO:0012505	cellular_component	endomembrane system	GO:0005623	cell
	CA01g32850	Pepper.v.1.55.chr01	GO:0015935	cellular_component	small ribosomal subunit	GO:0005623	cell
	CA01g21550	Pepper.v.1.55.chr01	GO:0015935	cellular_component	small ribosomal subunit	GO:0005623	cell
	CA01g28110	Pepper.v.1.55.chr01	GO:0016324	cellular_component	apical plasma membrane	GO:0005623	cell
	CA01g23600	Pepper.v.1.55.chr01	GO:0016459	cellular_component	myosin complex	GO:0005623	cell
	CA01g22060	Pepper.v.1.55.chr01	GO:0022625	cellular_component	cytosolic large ribosomal subunit	GO:0005623	cell
	CA01g21550	Pepper.v.1.55.chr01	GO:0022627	cellular_component	cytosolic small ribosomal subunit	GO:0005623	cell
	CA01g14720	Pepper.v.1.55.chr01	GO:0030076	cellular_component	light-harvesting complex	GO:0005623	cell
	CA01g13240	Pepper.v.1.55.chr01	GO:0031011	cellular_component	Ino80 complex	GO:0005623	cell
	CA01g13660	Pepper.v.1.55.chr01	GO:0031966	cellular_component	mitochondrial membrane	GO:0005623	cell
	CA01g29990	Pepper.v.1.55.chr01	GO:0031981	cellular_component	nuclear lumen	GO:0005623	cell
	CA01g04170	Pepper.v.1.55.chr01	GO:0034399	cellular_component	nuclear periphery	GO:0005623	cell
	CA01g13240	Pepper.v.1.55.chr01	GO:0035267	cellular_component	NuA4 histone acetyltransferase complex	GO:0005623	cell
	CA01g13660	Pepper.v.1.55.chr01	GO:0042170	cellular_component	plastid membrane	GO:0005623	cell
	CA01g14570	Pepper.v.1.55.chr01	GO:0042170	cellular_component	plastid membrane	GO:0005623	cell
	CA01g30970	Pepper.v.1.55.chr01	GO:0043078	cellular_component	polar nucleus	GO:0005623	cell
	CA01g21460	Pepper.v.1.55.chr01	GO:0043231	cellular_component	intracellular membrane-bounded organelle	GO:0005623	cell
	CA01g21460	Pepper.v.1.55.chr01	GO:0043231	cellular_component	intracellular membrane-bounded organelle	GO:0005623	cell
	CA01g23600	Pepper.v.1.55.chr01	GO:0043231	cellular_component	intracellular membrane-bounded organelle	GO:0005623	cell
	CA01g21460	Pepper.v.1.55.chr01	GO:0043231	cellular_component	intracellular membrane-bounded organelle	GO:0005623	cell
	CA01g16060	Pepper.v.1.55.chr01	GO:0043231	cellular_component	intracellular membrane-bounded organelle	GO:0005623	cell
	CA01g29500	Pepper.v.1.55.chr01	GO:0043231	cellular_component	intracellular membrane-bounded organelle	GO:0005623	cell
	CA01g21460	Pepper.v.1.55.chr01	GO:0043231	cellular_component	intracellular membrane-bounded organelle	GO:0005623	cell
	CA01g06380	Pepper.v.1.55.chr01	GO:0043232	cellular_component	intracellular non-membrane-bounded organelle	GO:0005623	cell
	CA01g02560	Pepper.v.1.55.chr01	GO:0044424	cellular_component	intracellular part	GO:0005623	cell
	CA01g01580	Pepper.v.1.55.chr01	GO:0044424	cellular_component	intracellular part	GO:0005623	cell
	CA01g16970	Pepper.v.1.55.chr01	GO:0044424	cellular_component	intracellular part	GO:0005623	cell
	CA01g11240	Pepper.v.1.55.chr01	GO:0044424	cellular_component	intracellular part	GO:0005623	cell
	CA01g12610	Pepper.v.1.55.chr01	GO:0044424	cellular_component	intracellular part	GO:0005623	cell
	CA01g30760	Pepper.v.1.55.chr01	GO:0044424	cellular_component	intracellular part	GO:0005623	cell
	CA01g19620	Pepper.v.1.55.chr01	GO:0044424	cellular_component	intracellular part	GO:0005623	cell
	CA01g26350	Pepper.v.1.55.chr01	GO:0044424	cellular_component	intracellular part	GO:0005623	cell
	CA01g27630	Pepper.v.1.55.chr01	GO:0044424	cellular_component	intracellular part	GO:0005623	cell
	CA01g19480	Pepper.v.1.55.chr01	GO:0044431	cellular_component	Golgi apparatus part	GO:0005623	cell
	CA01g21460	Pepper.v.1.55.chr01	GO:0044444	cellular_component	cytoplasmic part	GO:0005623	cell
	CA01g21460	Pepper.v.1.55.chr01	GO:0044444	cellular_component	cytoplasmic part	GO:0005623	cell
	CA01g21460	Pepper.v.1.55.chr01	GO:0044444	cellular_component	cytoplasmic part	GO:0005623	cell
	CA01g04170	Pepper.v.1.55.chr01	GO:0044444	cellular_component	cytoplasmic part	GO:0005623	cell
	CA01g23600	Pepper.v.1.55.chr01	GO:0044444	cellular_component	cytoplasmic part	GO:0005623	cell
	CA01g16060	Pepper.v.1.55.chr01	GO:0044444	cellular_component	cytoplasmic part	GO:0005623	cell
	CA01g21460	Pepper.v.1.55.chr01	GO:0044444	cellular_component	cytoplasmic part	GO:0005623	cell
	CA01g16060	Pepper.v.1.55.chr01	GO:0044446	cellular_component	intracellular organelle part	GO:0005623	cell
	CA01g06380	Pepper.v.1.55.chr01	GO:0044459	cellular_component	plasma membrane part	GO:0005623	cell
	CA01g05010	Pepper.v.1.55.chr01	GO:0044464	cellular_component	cell part	GO:0005623	cell
	CA01g10590	Pepper.v.1.55.chr01	GO:0044464	cellular_component	cell part	GO:0005623	cell
	CA01g06620	Pepper.v.1.55.chr01	GO:0044464	cellular_component	cell part	GO:0005623	cell
	CA01g22240	Pepper.v.1.55.chr01	GO:0044464	cellular_component	cell part	GO:0005623	cell
	CA01g14570	Pepper.v.1.55.chr01	GO:0045261	cellular_component	proton-transporting ATP synthase complex, catalytic core F(1)	GO:0005623	cell
	CA01g16970	Pepper.v.1.55.chr01	GO:0045281	cellular_component	succinate dehydrogenase complex	GO:0005623	cell
	CA01g32100	Pepper.v.1.55.chr01	GO:0046658	cellular_component	anchored component of plasma membrane	GO:0005623	cell
	CA01g29720	Pepper.v.1.55.chr01	GO:0046658	cellular_component	anchored component of plasma membrane	GO:0005623	cell
	CA01g13240	Pepper.v.1.55.chr01	GO:0071339	cellular_component	MLL1 complex	GO:0005623	cell
	CA01g23600	Pepper.v.1.55.chr01	GO:0071944	cellular_component	cell periphery	GO:0005623	cell
	CA01g23600	Pepper.v.1.55.chr01	GO:0005911	cellular_component	cell-cell junction	GO:0030054	cell junction
	CA01g07060	Pepper.v.1.55.chr01	GO:0009506	cellular_component	plasmodesma	GO:0030054	cell junction
	CA01g28110	Pepper.v.1.55.chr01	GO:0009506	cellular_component	plasmodesma	GO:0030054	cell junction
	CA01g19750	Pepper.v.1.55.chr01	GO:0009506	cellular_component	plasmodesma	GO:0030054	cell junction
	CA01g22060	Pepper.v.1.55.chr01	GO:0009506	cellular_component	plasmodesma	GO:0030054	cell junction
	CA01g11440	Pepper.v.1.55.chr01	GO:0009506	cellular_component	plasmodesma	GO:0030054	cell junction
	CA01g08740	Pepper.v.1.55.chr01	GO:0009506	cellular_component	plasmodesma	GO:0030054	cell junction
	CA01g10590	Pepper.v.1.55.chr01	GO:0009506	cellular_component	plasmodesma	GO:0030054	cell junction
	CA01g21550	Pepper.v.1.55.chr01	GO:0009506	cellular_component	plasmodesma	GO:0030054	cell junction
	CA01g21550	Pepper.v.1.55.chr01	GO:0000312	cellular_component	plastid small ribosomal subunit	GO:0044464	cell part
	CA01g16430	Pepper.v.1.55.chr01	GO:0000781	cellular_component	chromosome, telomeric region	GO:0044464	cell part
	CA01g10590	Pepper.v.1.55.chr01	GO:0005618	cellular_component	cell wall	GO:0044464	cell part
	CA01g31100	Pepper.v.1.55.chr01	GO:0005618	cellular_component	cell wall	GO:0044464	cell part
	CA01g03780	Pepper.v.1.55.chr01	GO:0005618	cellular_component	cell wall	GO:0044464	cell part
	CA01g11440	Pepper.v.1.55.chr01	GO:0005618	cellular_component	cell wall	GO:0044464	cell part
	CA01g26680	Pepper.v.1.55.chr01	GO:0005634	cellular_component	nucleus	GO:0044464	cell part
	CA01g02290	Pepper.v.1.55.chr01	GO:0005634	cellular_component	nucleus	GO:0044464	cell part
	CA01g13230	Pepper.v.1.55.chr01	GO:0005634	cellular_component	nucleus	GO:0044464	cell part
	CA01g00490	Pepper.v.1.55.chr01	GO:0005634	cellular_component	nucleus	GO:0044464	cell part
	CA01g29940	Pepper.v.1.55.chr01	GO:0005634	cellular_component	nucleus	GO:0044464	cell part
	CA01g00490	Pepper.v.1.55.chr01	GO:0005634	cellular_component	nucleus	GO:0044464	cell part
	CA01g11240	Pepper.v.1.55.chr01	GO:0005634	cellular_component	nucleus	GO:0044464	cell part
	CA01g13660	Pepper.v.1.55.chr01	GO:0005634	cellular_component	nucleus	GO:0044464	cell part
	CA01g01420	Pepper.v.1.55.chr01	GO:0005634	cellular_component	nucleus	GO:0044464	cell part
	CA01g16620	Pepper.v.1.55.chr01	GO:0005634	cellular_component	nucleus	GO:0044464	cell part
	CA01g01170	Pepper.v.1.55.chr01	GO:0005634	cellular_component	nucleus	GO:0044464	cell part
	CA01g12150	Pepper.v.1.55.chr01	GO:0005634	cellular_component	nucleus	GO:0044464	cell part
	CA01g24210	Pepper.v.1.55.chr01	GO:0005634	cellular_component	nucleus	GO:0044464	cell part
	CA01g18400	Pepper.v.1.55.chr01	GO:0005634	cellular_component	nucleus	GO:0044464	cell part
	CA01g29420	Pepper.v.1.55.chr01	GO:0005634	cellular_component	nucleus	GO:0044464	cell part
	CA01g19640	Pepper.v.1.55.chr01	GO:0005634	cellular_component	nucleus	GO:0044464	cell part
	CA01g10180	Pepper.v.1.55.chr01	GO:0005634	cellular_component	nucleus	GO:0044464	cell part
	CA01g13460	Pepper.v.1.55.chr01	GO:0005634	cellular_component	nucleus	GO:0044464	cell part
	CA01g14220	Pepper.v.1.55.chr01	GO:0005634	cellular_component	nucleus	GO:0044464	cell part
	CA01g16430	Pepper.v.1.55.chr01	GO:0005634	cellular_component	nucleus	GO:0044464	cell part
	CA01g09060	Pepper.v.1.55.chr01	GO:0005634	cellular_component	nucleus	GO:0044464	cell part
	CA01g21550	Pepper.v.1.55.chr01	GO:0005654	cellular_component	nucleoplasm	GO:0044464	cell part
	CA01g16430	Pepper.v.1.55.chr01	GO:0005669	cellular_component	transcription factor TFIID complex	GO:0044464	cell part
	CA01g07060	Pepper.v.1.55.chr01	GO:0005730	cellular_component	nucleolus	GO:0044464	cell part
	CA01g13240	Pepper.v.1.55.chr01	GO:0005730	cellular_component	nucleolus	GO:0044464	cell part
	CA01g21550	Pepper.v.1.55.chr01	GO:0005730	cellular_component	nucleolus	GO:0044464	cell part
	CA01g22060	Pepper.v.1.55.chr01	GO:0005730	cellular_component	nucleolus	GO:0044464	cell part
	CA01g26580	Pepper.v.1.55.chr01	GO:0005730	cellular_component	nucleolus	GO:0044464	cell part
	CA01g12900	Pepper.v.1.55.chr01	GO:0005730	cellular_component	nucleolus	GO:0044464	cell part
	CA01g22090	Pepper.v.1.55.chr01	GO:0005737	cellular_component	cytoplasm	GO:0044464	cell part
	CA01g12900	Pepper.v.1.55.chr01	GO:0005737	cellular_component	cytoplasm	GO:0044464	cell part
	CA01g01170	Pepper.v.1.55.chr01	GO:0005737	cellular_component	cytoplasm	GO:0044464	cell part
	CA01g22100	Pepper.v.1.55.chr01	GO:0005737	cellular_component	cytoplasm	GO:0044464	cell part
	CA01g32850	Pepper.v.1.55.chr01	GO:0005739	cellular_component	mitochondrion	GO:0044464	cell part
	CA01g19750	Pepper.v.1.55.chr01	GO:0005739	cellular_component	mitochondrion	GO:0044464	cell part
	CA01g10590	Pepper.v.1.55.chr01	GO:0005739	cellular_component	mitochondrion	GO:0044464	cell part
	CA01g15850	Pepper.v.1.55.chr01	GO:0005739	cellular_component	mitochondrion	GO:0044464	cell part
	CA01g18280	Pepper.v.1.55.chr01	GO:0005739	cellular_component	mitochondrion	GO:0044464	cell part
	CA01g05340	Pepper.v.1.55.chr01	GO:0005739	cellular_component	mitochondrion	GO:0044464	cell part
	CA01g14120	Pepper.v.1.55.chr01	GO:0005739	cellular_component	mitochondrion	GO:0044464	cell part
	CA01g16970	Pepper.v.1.55.chr01	GO:0005739	cellular_component	mitochondrion	GO:0044464	cell part
	CA01g14330	Pepper.v.1.55.chr01	GO:0005739	cellular_component	mitochondrion	GO:0044464	cell part
	CA01g15850	Pepper.v.1.55.chr01	GO:0005739	cellular_component	mitochondrion	GO:0044464	cell part
	CA01g14160	Pepper.v.1.55.chr01	GO:0005739	cellular_component	mitochondrion	GO:0044464	cell part
	CA01g14570	Pepper.v.1.55.chr01	GO:0005743	cellular_component	mitochondrial inner membrane	GO:0044464	cell part
	CA01g28110	Pepper.v.1.55.chr01	GO:0005768	cellular_component	endosome	GO:0044464	cell part
	CA01g29940	Pepper.v.1.55.chr01	GO:0005768	cellular_component	endosome	GO:0044464	cell part
	CA01g21960	Pepper.v.1.55.chr01	GO:0005768	cellular_component	endosome	GO:0044464	cell part
	CA01g23670	Pepper.v.1.55.chr01	GO:0005770	cellular_component	late endosome	GO:0044464	cell part
	CA01g13060	Pepper.v.1.55.chr01	GO:0005770	cellular_component	late endosome	GO:0044464	cell part
	CA01g11240	Pepper.v.1.55.chr01	GO:0005773	cellular_component	vacuole	GO:0044464	cell part
	CA01g29720	Pepper.v.1.55.chr01	GO:0005774	cellular_component	vacuolar membrane	GO:0044464	cell part
	CA01g28110	Pepper.v.1.55.chr01	GO:0005774	cellular_component	vacuolar membrane	GO:0044464	cell part
	CA01g21550	Pepper.v.1.55.chr01	GO:0005774	cellular_component	vacuolar membrane	GO:0044464	cell part
	CA01g14120	Pepper.v.1.55.chr01	GO:0005777	cellular_component	peroxisome	GO:0044464	cell part
	CA01g11240	Pepper.v.1.55.chr01	GO:0005777	cellular_component	peroxisome	GO:0044464	cell part
	CA01g19480	Pepper.v.1.55.chr01	GO:0005783	cellular_component	endoplasmic reticulum	GO:0044464	cell part
	CA01g10280	Pepper.v.1.55.chr01	GO:0005783	cellular_component	endoplasmic reticulum	GO:0044464	cell part
	CA01g10590	Pepper.v.1.55.chr01	GO:0005783	cellular_component	endoplasmic reticulum	GO:0044464	cell part
	CA01g22060	Pepper.v.1.55.chr01	GO:0005783	cellular_component	endoplasmic reticulum	GO:0044464	cell part
	CA01g10080	Pepper.v.1.55.chr01	GO:0005783	cellular_component	endoplasmic reticulum	GO:0044464	cell part
	CA01g13060	Pepper.v.1.55.chr01	GO:0005783	cellular_component	endoplasmic reticulum	GO:0044464	cell part
	CA01g03280	Pepper.v.1.55.chr01	GO:0005783	cellular_component	endoplasmic reticulum	GO:0044464	cell part
	CA01g10280	Pepper.v.1.55.chr01	GO:0005783	cellular_component	endoplasmic reticulum	GO:0044464	cell part
	CA01g13660	Pepper.v.1.55.chr01	GO:0005789	cellular_component	endoplasmic reticulum membrane	GO:0044464	cell part
	CA01g19750	Pepper.v.1.55.chr01	GO:0005794	cellular_component	Golgi apparatus	GO:0044464	cell part
	CA01g06380	Pepper.v.1.55.chr01	GO:0005794	cellular_component	Golgi apparatus	GO:0044464	cell part
	CA01g32400	Pepper.v.1.55.chr01	GO:0005794	cellular_component	Golgi apparatus	GO:0044464	cell part
	CA01g08740	Pepper.v.1.55.chr01	GO:0005794	cellular_component	Golgi apparatus	GO:0044464	cell part
	CA01g21550	Pepper.v.1.55.chr01	GO:0005794	cellular_component	Golgi apparatus	GO:0044464	cell part
	CA01g26580	Pepper.v.1.55.chr01	GO:0005794	cellular_component	Golgi apparatus	GO:0044464	cell part
	CA01g24210	Pepper.v.1.55.chr01	GO:0005829	cellular_component	cytosol	GO:0044464	cell part
	CA01g21850	Pepper.v.1.55.chr01	GO:0005829	cellular_component	cytosol	GO:0044464	cell part
	CA01g29940	Pepper.v.1.55.chr01	GO:0005829	cellular_component	cytosol	GO:0044464	cell part
	CA01g09060	Pepper.v.1.55.chr01	GO:0005829	cellular_component	cytosol	GO:0044464	cell part
	CA01g19750	Pepper.v.1.55.chr01	GO:0005829	cellular_component	cytosol	GO:0044464	cell part
	CA01g26680	Pepper.v.1.55.chr01	GO:0005829	cellular_component	cytosol	GO:0044464	cell part
	CA01g07620	Pepper.v.1.55.chr01	GO:0005840	cellular_component	ribosome	GO:0044464	cell part
	CA01g10180	Pepper.v.1.55.chr01	GO:0005886	cellular_component	plasma membrane	GO:0044464	cell part
	CA01g08740	Pepper.v.1.55.chr01	GO:0005886	cellular_component	plasma membrane	GO:0044464	cell part
	CA01g13060	Pepper.v.1.55.chr01	GO:0005886	cellular_component	plasma membrane	GO:0044464	cell part
	CA01g14570	Pepper.v.1.55.chr01	GO:0005886	cellular_component	plasma membrane	GO:0044464	cell part
	CA01g22060	Pepper.v.1.55.chr01	GO:0005886	cellular_component	plasma membrane	GO:0044464	cell part
	CA01g29940	Pepper.v.1.55.chr01	GO:0005886	cellular_component	plasma membrane	GO:0044464	cell part
	CA01g19750	Pepper.v.1.55.chr01	GO:0005886	cellular_component	plasma membrane	GO:0044464	cell part
	CA01g17150	Pepper.v.1.55.chr01	GO:0005886	cellular_component	plasma membrane	GO:0044464	cell part
	CA01g30000	Pepper.v.1.55.chr01	GO:0005886	cellular_component	plasma membrane	GO:0044464	cell part
	CA01g09060	Pepper.v.1.55.chr01	GO:0005886	cellular_component	plasma membrane	GO:0044464	cell part
	CA01g05880	Pepper.v.1.55.chr01	GO:0005886	cellular_component	plasma membrane	GO:0044464	cell part
	CA01g07060	Pepper.v.1.55.chr01	GO:0005886	cellular_component	plasma membrane	GO:0044464	cell part
	CA01g11240	Pepper.v.1.55.chr01	GO:0005886	cellular_component	plasma membrane	GO:0044464	cell part
	CA01g21550	Pepper.v.1.55.chr01	GO:0005886	cellular_component	plasma membrane	GO:0044464	cell part
	CA01g00690	Pepper.v.1.55.chr01	GO:0005886	cellular_component	plasma membrane	GO:0044464	cell part
	CA01g10080	Pepper.v.1.55.chr01	GO:0005886	cellular_component	plasma membrane	GO:0044464	cell part
	CA01g23670	Pepper.v.1.55.chr01	GO:0005886	cellular_component	plasma membrane	GO:0044464	cell part
	CA01g28110	Pepper.v.1.55.chr01	GO:0005901	cellular_component	caveola	GO:0044464	cell part
	CA01g19750	Pepper.v.1.55.chr01	GO:0009505	cellular_component	plant-type cell wall	GO:0044464	cell part
	CA01g29720	Pepper.v.1.55.chr01	GO:0009505	cellular_component	plant-type cell wall	GO:0044464	cell part
	CA01g23040	Pepper.v.1.55.chr01	GO:0009507	cellular_component	chloroplast	GO:0044464	cell part
	CA01g32850	Pepper.v.1.55.chr01	GO:0009507	cellular_component	chloroplast	GO:0044464	cell part
	CA01g10280	Pepper.v.1.55.chr01	GO:0009507	cellular_component	chloroplast	GO:0044464	cell part
	CA01g24210	Pepper.v.1.55.chr01	GO:0009507	cellular_component	chloroplast	GO:0044464	cell part
	CA01g15110	Pepper.v.1.55.chr01	GO:0009507	cellular_component	chloroplast	GO:0044464	cell part
	CA01g19750	Pepper.v.1.55.chr01	GO:0009507	cellular_component	chloroplast	GO:0044464	cell part
	CA01g07060	Pepper.v.1.55.chr01	GO:0009507	cellular_component	chloroplast	GO:0044464	cell part
	CA01g12390	Pepper.v.1.55.chr01	GO:0009507	cellular_component	chloroplast	GO:0044464	cell part
	CA01g13240	Pepper.v.1.55.chr01	GO:0009507	cellular_component	chloroplast	GO:0044464	cell part
	CA01g10180	Pepper.v.1.55.chr01	GO:0009507	cellular_component	chloroplast	GO:0044464	cell part
	CA01g10280	Pepper.v.1.55.chr01	GO:0009507	cellular_component	chloroplast	GO:0044464	cell part
	CA01g22060	Pepper.v.1.55.chr01	GO:0009507	cellular_component	chloroplast	GO:0044464	cell part
	CA01g01340	Pepper.v.1.55.chr01	GO:0009507	cellular_component	chloroplast	GO:0044464	cell part
	CA01g20460	Pepper.v.1.55.chr01	GO:0009507	cellular_component	chloroplast	GO:0044464	cell part
	CA01g13060	Pepper.v.1.55.chr01	GO:0009507	cellular_component	chloroplast	GO:0044464	cell part
	CA01g14330	Pepper.v.1.55.chr01	GO:0009523	cellular_component	photosystem II	GO:0044464	cell part
	CA01g14720	Pepper.v.1.55.chr01	GO:0009523	cellular_component	photosystem II	GO:0044464	cell part
	CA01g00690	Pepper.v.1.55.chr01	GO:0009526	cellular_component	plastid envelope	GO:0044464	cell part
	CA01g14720	Pepper.v.1.55.chr01	GO:0009535	cellular_component	chloroplast thylakoid membrane	GO:0044464	cell part
	CA01g14800	Pepper.v.1.55.chr01	GO:0009535	cellular_component	chloroplast thylakoid membrane	GO:0044464	cell part
	CA01g14330	Pepper.v.1.55.chr01	GO:0009535	cellular_component	chloroplast thylakoid membrane	GO:0044464	cell part
	CA01g04990	Pepper.v.1.55.chr01	GO:0009535	cellular_component	chloroplast thylakoid membrane	GO:0044464	cell part
	CA01g22840	Pepper.v.1.55.chr01	GO:0009535	cellular_component	chloroplast thylakoid membrane	GO:0044464	cell part
	CA01g14570	Pepper.v.1.55.chr01	GO:0009535	cellular_component	chloroplast thylakoid membrane	GO:0044464	cell part
	CA01g05880	Pepper.v.1.55.chr01	GO:0009535	cellular_component	chloroplast thylakoid membrane	GO:0044464	cell part
	CA01g15420	Pepper.v.1.55.chr01	GO:0009536	cellular_component	plastid	GO:0044464	cell part
	CA01g32220	Pepper.v.1.55.chr01	GO:0009536	cellular_component	plastid	GO:0044464	cell part
	CA01g31580	Pepper.v.1.55.chr01	GO:0009536	cellular_component	plastid	GO:0044464	cell part
	CA01g26680	Pepper.v.1.55.chr01	GO:0009570	cellular_component	chloroplast stroma	GO:0044464	cell part
	CA01g21550	Pepper.v.1.55.chr01	GO:0009570	cellular_component	chloroplast stroma	GO:0044464	cell part
	CA01g09610	Pepper.v.1.55.chr01	GO:0009570	cellular_component	chloroplast stroma	GO:0044464	cell part
	CA01g20340	Pepper.v.1.55.chr01	GO:0009570	cellular_component	chloroplast stroma	GO:0044464	cell part
	CA01g29940	Pepper.v.1.55.chr01	GO:0009570	cellular_component	chloroplast stroma	GO:0044464	cell part
	CA01g20340	Pepper.v.1.55.chr01	GO:0009575	cellular_component	chromoplast stroma	GO:0044464	cell part
	CA01g03780	Pepper.v.1.55.chr01	GO:0009897	cellular_component	external side of plasma membrane	GO:0044464	cell part
	CA01g10080	Pepper.v.1.55.chr01	GO:0009941	cellular_component	chloroplast envelope	GO:0044464	cell part
	CA01g26680	Pepper.v.1.55.chr01	GO:0009941	cellular_component	chloroplast envelope	GO:0044464	cell part
	CA01g19480	Pepper.v.1.55.chr01	GO:0012505	cellular_component	endomembrane system	GO:0044464	cell part
	CA01g13060	Pepper.v.1.55.chr01	GO:0012505	cellular_component	endomembrane system	GO:0044464	cell part
	CA01g32850	Pepper.v.1.55.chr01	GO:0015935	cellular_component	small ribosomal subunit	GO:0044464	cell part
	CA01g21550	Pepper.v.1.55.chr01	GO:0015935	cellular_component	small ribosomal subunit	GO:0044464	cell part
	CA01g28110	Pepper.v.1.55.chr01	GO:0016324	cellular_component	apical plasma membrane	GO:0044464	cell part
	CA01g23600	Pepper.v.1.55.chr01	GO:0016459	cellular_component	myosin complex	GO:0044464	cell part
	CA01g22060	Pepper.v.1.55.chr01	GO:0022625	cellular_component	cytosolic large ribosomal subunit	GO:0044464	cell part
	CA01g21550	Pepper.v.1.55.chr01	GO:0022627	cellular_component	cytosolic small ribosomal subunit	GO:0044464	cell part
	CA01g14720	Pepper.v.1.55.chr01	GO:0030076	cellular_component	light-harvesting complex	GO:0044464	cell part
	CA01g13240	Pepper.v.1.55.chr01	GO:0031011	cellular_component	Ino80 complex	GO:0044464	cell part
	CA01g13660	Pepper.v.1.55.chr01	GO:0031966	cellular_component	mitochondrial membrane	GO:0044464	cell part
	CA01g29990	Pepper.v.1.55.chr01	GO:0031981	cellular_component	nuclear lumen	GO:0044464	cell part
	CA01g04170	Pepper.v.1.55.chr01	GO:0034399	cellular_component	nuclear periphery	GO:0044464	cell part
	CA01g13240	Pepper.v.1.55.chr01	GO:0035267	cellular_component	NuA4 histone acetyltransferase complex	GO:0044464	cell part
	CA01g13660	Pepper.v.1.55.chr01	GO:0042170	cellular_component	plastid membrane	GO:0044464	cell part
	CA01g14570	Pepper.v.1.55.chr01	GO:0042170	cellular_component	plastid membrane	GO:0044464	cell part
	CA01g30970	Pepper.v.1.55.chr01	GO:0043078	cellular_component	polar nucleus	GO:0044464	cell part
	CA01g21460	Pepper.v.1.55.chr01	GO:0043231	cellular_component	intracellular membrane-bounded organelle	GO:0044464	cell part
	CA01g21460	Pepper.v.1.55.chr01	GO:0043231	cellular_component	intracellular membrane-bounded organelle	GO:0044464	cell part
	CA01g23600	Pepper.v.1.55.chr01	GO:0043231	cellular_component	intracellular membrane-bounded organelle	GO:0044464	cell part
	CA01g21460	Pepper.v.1.55.chr01	GO:0043231	cellular_component	intracellular membrane-bounded organelle	GO:0044464	cell part
	CA01g16060	Pepper.v.1.55.chr01	GO:0043231	cellular_component	intracellular membrane-bounded organelle	GO:0044464	cell part
	CA01g29500	Pepper.v.1.55.chr01	GO:0043231	cellular_component	intracellular membrane-bounded organelle	GO:0044464	cell part
	CA01g21460	Pepper.v.1.55.chr01	GO:0043231	cellular_component	intracellular membrane-bounded organelle	GO:0044464	cell part
	CA01g06380	Pepper.v.1.55.chr01	GO:0043232	cellular_component	intracellular non-membrane-bounded organelle	GO:0044464	cell part
	CA01g02560	Pepper.v.1.55.chr01	GO:0044424	cellular_component	intracellular part	GO:0044464	cell part
	CA01g01580	Pepper.v.1.55.chr01	GO:0044424	cellular_component	intracellular part	GO:0044464	cell part
	CA01g16970	Pepper.v.1.55.chr01	GO:0044424	cellular_component	intracellular part	GO:0044464	cell part
	CA01g11240	Pepper.v.1.55.chr01	GO:0044424	cellular_component	intracellular part	GO:0044464	cell part
	CA01g12610	Pepper.v.1.55.chr01	GO:0044424	cellular_component	intracellular part	GO:0044464	cell part
	CA01g30760	Pepper.v.1.55.chr01	GO:0044424	cellular_component	intracellular part	GO:0044464	cell part
	CA01g19620	Pepper.v.1.55.chr01	GO:0044424	cellular_component	intracellular part	GO:0044464	cell part
	CA01g26350	Pepper.v.1.55.chr01	GO:0044424	cellular_component	intracellular part	GO:0044464	cell part
	CA01g27630	Pepper.v.1.55.chr01	GO:0044424	cellular_component	intracellular part	GO:0044464	cell part
	CA01g19480	Pepper.v.1.55.chr01	GO:0044431	cellular_component	Golgi apparatus part	GO:0044464	cell part
	CA01g21460	Pepper.v.1.55.chr01	GO:0044444	cellular_component	cytoplasmic part	GO:0044464	cell part
	CA01g21460	Pepper.v.1.55.chr01	GO:0044444	cellular_component	cytoplasmic part	GO:0044464	cell part
	CA01g21460	Pepper.v.1.55.chr01	GO:0044444	cellular_component	cytoplasmic part	GO:0044464	cell part
	CA01g04170	Pepper.v.1.55.chr01	GO:0044444	cellular_component	cytoplasmic part	GO:0044464	cell part
	CA01g23600	Pepper.v.1.55.chr01	GO:0044444	cellular_component	cytoplasmic part	GO:0044464	cell part
	CA01g16060	Pepper.v.1.55.chr01	GO:0044444	cellular_component	cytoplasmic part	GO:0044464	cell part
	CA01g21460	Pepper.v.1.55.chr01	GO:0044444	cellular_component	cytoplasmic part	GO:0044464	cell part
	CA01g16060	Pepper.v.1.55.chr01	GO:0044446	cellular_component	intracellular organelle part	GO:0044464	cell part
	CA01g06380	Pepper.v.1.55.chr01	GO:0044459	cellular_component	plasma membrane part	GO:0044464	cell part
	CA01g14570	Pepper.v.1.55.chr01	GO:0045261	cellular_component	proton-transporting ATP synthase complex, catalytic core F(1)	GO:0044464	cell part
	CA01g16970	Pepper.v.1.55.chr01	GO:0045281	cellular_component	succinate dehydrogenase complex	GO:0044464	cell part
	CA01g32100	Pepper.v.1.55.chr01	GO:0046658	cellular_component	anchored component of plasma membrane	GO:0044464	cell part
	CA01g29720	Pepper.v.1.55.chr01	GO:0046658	cellular_component	anchored component of plasma membrane	GO:0044464	cell part
	CA01g13240	Pepper.v.1.55.chr01	GO:0071339	cellular_component	MLL1 complex	GO:0044464	cell part
	CA01g23600	Pepper.v.1.55.chr01	GO:0071944	cellular_component	cell periphery	GO:0044464	cell part
	CA01g21550	Pepper.v.1.55.chr01	GO:0000028	biological_process	ribosomal small subunit assembly	GO:0071840	cellular component organization or biogenesis
	CA01g21550	Pepper.v.1.55.chr01	GO:0000056	biological_process	ribosomal small subunit export from nucleus	GO:0071840	cellular component organization or biogenesis
	CA01g21960	Pepper.v.1.55.chr01	GO:0000226	biological_process	microtubule cytoskeleton organization	GO:0071840	cellular component organization or biogenesis
	CA01g13460	Pepper.v.1.55.chr01	GO:0000723	biological_process	telomere maintenance	GO:0071840	cellular component organization or biogenesis
	CA01g16430	Pepper.v.1.55.chr01	GO:0000723	biological_process	telomere maintenance	GO:0071840	cellular component organization or biogenesis
	CA01g32220	Pepper.v.1.55.chr01	GO:0000723	biological_process	telomere maintenance	GO:0071840	cellular component organization or biogenesis
	CA01g21960	Pepper.v.1.55.chr01	GO:0000902	biological_process	cell morphogenesis	GO:0071840	cellular component organization or biogenesis
	CA01g21960	Pepper.v.1.55.chr01	GO:0006346	biological_process	methylation-dependent chromatin silencing	GO:0071840	cellular component organization or biogenesis
	CA01g21550	Pepper.v.1.55.chr01	GO:0006364	biological_process	rRNA processing	GO:0071840	cellular component organization or biogenesis
	CA01g13240	Pepper.v.1.55.chr01	GO:0006364	biological_process	rRNA processing	GO:0071840	cellular component organization or biogenesis
	CA01g21550	Pepper.v.1.55.chr01	GO:0006415	biological_process	translational termination	GO:0071840	cellular component organization or biogenesis
	CA01g02560	Pepper.v.1.55.chr01	GO:0006996	biological_process	organelle organization	GO:0071840	cellular component organization or biogenesis
	CA01g21460	Pepper.v.1.55.chr01	GO:0006996	biological_process	organelle organization	GO:0071840	cellular component organization or biogenesis
	CA01g21460	Pepper.v.1.55.chr01	GO:0006996	biological_process	organelle organization	GO:0071840	cellular component organization or biogenesis
	CA01g06620	Pepper.v.1.55.chr01	GO:0006996	biological_process	organelle organization	GO:0071840	cellular component organization or biogenesis
	CA01g21460	Pepper.v.1.55.chr01	GO:0006996	biological_process	organelle organization	GO:0071840	cellular component organization or biogenesis
	CA01g19640	Pepper.v.1.55.chr01	GO:0006996	biological_process	organelle organization	GO:0071840	cellular component organization or biogenesis
	CA01g21460	Pepper.v.1.55.chr01	GO:0006996	biological_process	organelle organization	GO:0071840	cellular component organization or biogenesis
	CA01g13240	Pepper.v.1.55.chr01	GO:0007010	biological_process	cytoskeleton organization	GO:0071840	cellular component organization or biogenesis
	CA01g09060	Pepper.v.1.55.chr01	GO:0007030	biological_process	Golgi organization	GO:0071840	cellular component organization or biogenesis
	CA01g24210	Pepper.v.1.55.chr01	GO:0007131	biological_process	reciprocal meiotic recombination	GO:0071840	cellular component organization or biogenesis
	CA01g10080	Pepper.v.1.55.chr01	GO:0007409	biological_process	axonogenesis	GO:0071840	cellular component organization or biogenesis
	CA01g29720	Pepper.v.1.55.chr01	GO:0008361	biological_process	regulation of cell size	GO:0071840	cellular component organization or biogenesis
	CA01g19750	Pepper.v.1.55.chr01	GO:0009664	biological_process	plant-type cell wall organization	GO:0071840	cellular component organization or biogenesis
	CA01g29720	Pepper.v.1.55.chr01	GO:0009664	biological_process	plant-type cell wall organization	GO:0071840	cellular component organization or biogenesis
	CA01g13060	Pepper.v.1.55.chr01	GO:0009827	biological_process	plant-type cell wall modification	GO:0071840	cellular component organization or biogenesis
	CA01g29720	Pepper.v.1.55.chr01	GO:0009832	biological_process	plant-type cell wall biogenesis	GO:0071840	cellular component organization or biogenesis
	CA01g13060	Pepper.v.1.55.chr01	GO:0009860	biological_process	pollen tube growth	GO:0071840	cellular component organization or biogenesis
	CA01g23670	Pepper.v.1.55.chr01	GO:0009860	biological_process	pollen tube growth	GO:0071840	cellular component organization or biogenesis
	CA01g02560	Pepper.v.1.55.chr01	GO:0010091	biological_process	trichome branching	GO:0071840	cellular component organization or biogenesis
	CA01g28110	Pepper.v.1.55.chr01	GO:0010324	biological_process	membrane invagination	GO:0071840	cellular component organization or biogenesis
	CA01g23600	Pepper.v.1.55.chr01	GO:0016043	biological_process	cellular component organization	GO:0071840	cellular component organization or biogenesis
	CA01g13230	Pepper.v.1.55.chr01	GO:0016043	biological_process	cellular component organization	GO:0071840	cellular component organization or biogenesis
	CA01g11240	Pepper.v.1.55.chr01	GO:0016043	biological_process	cellular component organization	GO:0071840	cellular component organization or biogenesis
	CA01g21850	Pepper.v.1.55.chr01	GO:0016043	biological_process	cellular component organization	GO:0071840	cellular component organization or biogenesis
	CA01g16060	Pepper.v.1.55.chr01	GO:0016043	biological_process	cellular component organization	GO:0071840	cellular component organization or biogenesis
	CA01g30970	Pepper.v.1.55.chr01	GO:0016043	biological_process	cellular component organization	GO:0071840	cellular component organization or biogenesis
	CA01g17150	Pepper.v.1.55.chr01	GO:0016043	biological_process	cellular component organization	GO:0071840	cellular component organization or biogenesis
	CA01g22060	Pepper.v.1.55.chr01	GO:0016043	biological_process	cellular component organization	GO:0071840	cellular component organization or biogenesis
	CA01g26350	Pepper.v.1.55.chr01	GO:0016043	biological_process	cellular component organization	GO:0071840	cellular component organization or biogenesis
	CA01g17150	Pepper.v.1.55.chr01	GO:0016558	biological_process	protein import into peroxisome matrix	GO:0071840	cellular component organization or biogenesis
	CA01g04170	Pepper.v.1.55.chr01	GO:0016570	biological_process	histone modification	GO:0071840	cellular component organization or biogenesis
	CA01g02560	Pepper.v.1.55.chr01	GO:0022607	biological_process	cellular component assembly	GO:0071840	cellular component organization or biogenesis
	CA01g21960	Pepper.v.1.55.chr01	GO:0031048	biological_process	chromatin silencing by small RNA	GO:0071840	cellular component organization or biogenesis
	CA01g32220	Pepper.v.1.55.chr01	GO:0032508	biological_process	DNA duplex unwinding	GO:0071840	cellular component organization or biogenesis
	CA01g13240	Pepper.v.1.55.chr01	GO:0032508	biological_process	DNA duplex unwinding	GO:0071840	cellular component organization or biogenesis
	CA01g12150	Pepper.v.1.55.chr01	GO:0042545	biological_process	cell wall modification	GO:0071840	cellular component organization or biogenesis
	CA01g21850	Pepper.v.1.55.chr01	GO:0042546	biological_process	cell wall biogenesis	GO:0071840	cellular component organization or biogenesis
	CA01g11440	Pepper.v.1.55.chr01	GO:0042546	biological_process	cell wall biogenesis	GO:0071840	cellular component organization or biogenesis
	CA01g19750	Pepper.v.1.55.chr01	GO:0042547	biological_process	cell wall modification involved in multidimensional cell growth	GO:0071840	cellular component organization or biogenesis
	CA01g13240	Pepper.v.1.55.chr01	GO:0043967	biological_process	histone H4 acetylation	GO:0071840	cellular component organization or biogenesis
	CA01g13240	Pepper.v.1.55.chr01	GO:0043968	biological_process	histone H2A acetylation	GO:0071840	cellular component organization or biogenesis
	CA01g29460	Pepper.v.1.55.chr01	GO:0045229	biological_process	external encapsulating structure organization	GO:0071840	cellular component organization or biogenesis
	CA01g29420	Pepper.v.1.55.chr01	GO:0048766	biological_process	root hair initiation	GO:0071840	cellular component organization or biogenesis
	CA01g21960	Pepper.v.1.55.chr01	GO:0051567	biological_process	histone H3-K9 methylation	GO:0071840	cellular component organization or biogenesis
	CA01g29940	Pepper.v.1.55.chr01	GO:0052544	biological_process	defense response by callose deposition in cell wall	GO:0071840	cellular component organization or biogenesis
	CA01g17150	Pepper.v.1.55.chr01	GO:0052544	biological_process	defense response by callose deposition in cell wall	GO:0071840	cellular component organization or biogenesis
	CA01g21460	Pepper.v.1.55.chr01	GO:0071555	biological_process	cell wall organization	GO:0071840	cellular component organization or biogenesis
	CA01g07060	Pepper.v.1.55.chr01	GO:0071555	biological_process	cell wall organization	GO:0071840	cellular component organization or biogenesis
	CA01g21460	Pepper.v.1.55.chr01	GO:0071555	biological_process	cell wall organization	GO:0071840	cellular component organization or biogenesis
	CA01g21460	Pepper.v.1.55.chr01	GO:0071555	biological_process	cell wall organization	GO:0071840	cellular component organization or biogenesis
	CA01g21460	Pepper.v.1.55.chr01	GO:0071555	biological_process	cell wall organization	GO:0071840	cellular component organization or biogenesis
	CA01g28470	Pepper.v.1.55.chr01	GO:0071766	biological_process	Actinobacterium-type cell wall biogenesis	GO:0071840	cellular component organization or biogenesis
	CA01g21550	Pepper.v.1.55.chr01	GO:0000028	biological_process	ribosomal small subunit assembly	GO:0009987	cellular process
	CA01g26680	Pepper.v.1.55.chr01	GO:0000162	biological_process	tryptophan biosynthetic process	GO:0009987	cellular process
	CA01g12390	Pepper.v.1.55.chr01	GO:0000165	biological_process	MAPK cascade	GO:0009987	cellular process
	CA01g31100	Pepper.v.1.55.chr01	GO:0000165	biological_process	MAPK cascade	GO:0009987	cellular process
	CA01g21550	Pepper.v.1.55.chr01	GO:0000184	biological_process	nuclear-transcribed mRNA catabolic process, nonsense-mediated decay	GO:0009987	cellular process
	CA01g21960	Pepper.v.1.55.chr01	GO:0000226	biological_process	microtubule cytoskeleton organization	GO:0009987	cellular process
	CA01g07060	Pepper.v.1.55.chr01	GO:0000394	biological_process	RNA splicing, via endonucleolytic cleavage and ligation	GO:0009987	cellular process
	CA01g12150	Pepper.v.1.55.chr01	GO:0000394	biological_process	RNA splicing, via endonucleolytic cleavage and ligation	GO:0009987	cellular process
	CA01g13460	Pepper.v.1.55.chr01	GO:0000723	biological_process	telomere maintenance	GO:0009987	cellular process
	CA01g16430	Pepper.v.1.55.chr01	GO:0000723	biological_process	telomere maintenance	GO:0009987	cellular process
	CA01g32220	Pepper.v.1.55.chr01	GO:0000723	biological_process	telomere maintenance	GO:0009987	cellular process
	CA01g21960	Pepper.v.1.55.chr01	GO:0000902	biological_process	cell morphogenesis	GO:0009987	cellular process
	CA01g21960	Pepper.v.1.55.chr01	GO:0000911	biological_process	cytokinesis by cell plate formation	GO:0009987	cellular process
	CA01g22060	Pepper.v.1.55.chr01	GO:0001510	biological_process	RNA methylation	GO:0009987	cellular process
	CA01g21550	Pepper.v.1.55.chr01	GO:0001510	biological_process	RNA methylation	GO:0009987	cellular process
	CA01g29940	Pepper.v.1.55.chr01	GO:0002764	biological_process	immune response-regulating signaling pathway	GO:0009987	cellular process
	CA01g29940	Pepper.v.1.55.chr01	GO:0005983	biological_process	starch catabolic process	GO:0009987	cellular process
	CA01g27630	Pepper.v.1.55.chr01	GO:0006032	biological_process	chitin catabolic process	GO:0009987	cellular process
	CA01g21460	Pepper.v.1.55.chr01	GO:0006073	biological_process	cellular glucan metabolic process	GO:0009987	cellular process
	CA01g21460	Pepper.v.1.55.chr01	GO:0006073	biological_process	cellular glucan metabolic process	GO:0009987	cellular process
	CA01g21460	Pepper.v.1.55.chr01	GO:0006073	biological_process	cellular glucan metabolic process	GO:0009987	cellular process
	CA01g21460	Pepper.v.1.55.chr01	GO:0006073	biological_process	cellular glucan metabolic process	GO:0009987	cellular process
	CA01g14120	Pepper.v.1.55.chr01	GO:0006083	biological_process	acetate metabolic process	GO:0009987	cellular process
	CA01g21550	Pepper.v.1.55.chr01	GO:0006091	biological_process	generation of precursor metabolites and energy	GO:0009987	cellular process
	CA01g09060	Pepper.v.1.55.chr01	GO:0006096	biological_process	glycolytic process	GO:0009987	cellular process
	CA01g14120	Pepper.v.1.55.chr01	GO:0006097	biological_process	glyoxylate cycle	GO:0009987	cellular process
	CA01g16970	Pepper.v.1.55.chr01	GO:0006099	biological_process	tricarboxylic acid cycle	GO:0009987	cellular process
	CA01g15420	Pepper.v.1.55.chr01	GO:0006139	biological_process	nucleobase-containing compound metabolic process	GO:0009987	cellular process
	CA01g13460	Pepper.v.1.55.chr01	GO:0006259	biological_process	DNA metabolic process	GO:0009987	cellular process
	CA01g13450	Pepper.v.1.55.chr01	GO:0006259	biological_process	DNA metabolic process	GO:0009987	cellular process
	CA01g12990	Pepper.v.1.55.chr01	GO:0006259	biological_process	DNA metabolic process	GO:0009987	cellular process
	CA01g12680	Pepper.v.1.55.chr01	GO:0006259	biological_process	DNA metabolic process	GO:0009987	cellular process
	CA01g16620	Pepper.v.1.55.chr01	GO:0006278	biological_process	RNA-dependent DNA biosynthetic process	GO:0009987	cellular process
	CA01g32220	Pepper.v.1.55.chr01	GO:0006281	biological_process	DNA repair	GO:0009987	cellular process
	CA01g02290	Pepper.v.1.55.chr01	GO:0006281	biological_process	DNA repair	GO:0009987	cellular process
	CA01g13240	Pepper.v.1.55.chr01	GO:0006281	biological_process	DNA repair	GO:0009987	cellular process
	CA01g13240	Pepper.v.1.55.chr01	GO:0006310	biological_process	DNA recombination	GO:0009987	cellular process
	CA01g24370	Pepper.v.1.55.chr01	GO:0006313	biological_process	transposition, DNA-mediated	GO:0009987	cellular process
	CA01g21960	Pepper.v.1.55.chr01	GO:0006346	biological_process	methylation-dependent chromatin silencing	GO:0009987	cellular process
	CA01g23040	Pepper.v.1.55.chr01	GO:0006351	biological_process	transcription, DNA-templated	GO:0009987	cellular process
	CA01g30760	Pepper.v.1.55.chr01	GO:0006351	biological_process	transcription, DNA-templated	GO:0009987	cellular process
	CA01g07540	Pepper.v.1.55.chr01	GO:0006351	biological_process	transcription, DNA-templated	GO:0009987	cellular process
	CA01g15110	Pepper.v.1.55.chr01	GO:0006351	biological_process	transcription, DNA-templated	GO:0009987	cellular process
	CA01g12900	Pepper.v.1.55.chr01	GO:0006351	biological_process	transcription, DNA-templated	GO:0009987	cellular process
	CA01g05390	Pepper.v.1.55.chr01	GO:0006351	biological_process	transcription, DNA-templated	GO:0009987	cellular process
	CA01g20460	Pepper.v.1.55.chr01	GO:0006351	biological_process	transcription, DNA-templated	GO:0009987	cellular process
	CA01g14220	Pepper.v.1.55.chr01	GO:0006351	biological_process	transcription, DNA-templated	GO:0009987	cellular process
	CA01g16430	Pepper.v.1.55.chr01	GO:0006352	biological_process	DNA-templated transcription, initiation	GO:0009987	cellular process
	CA01g21550	Pepper.v.1.55.chr01	GO:0006354	biological_process	DNA-templated transcription, elongation	GO:0009987	cellular process
	CA01g07620	Pepper.v.1.55.chr01	GO:0006354	biological_process	DNA-templated transcription, elongation	GO:0009987	cellular process
	CA01g00690	Pepper.v.1.55.chr01	GO:0006354	biological_process	DNA-templated transcription, elongation	GO:0009987	cellular process
	CA01g09610	Pepper.v.1.55.chr01	GO:0006354	biological_process	DNA-templated transcription, elongation	GO:0009987	cellular process
	CA01g21550	Pepper.v.1.55.chr01	GO:0006364	biological_process	rRNA processing	GO:0009987	cellular process
	CA01g13240	Pepper.v.1.55.chr01	GO:0006364	biological_process	rRNA processing	GO:0009987	cellular process
	CA01g16430	Pepper.v.1.55.chr01	GO:0006367	biological_process	transcription initiation from RNA polymerase II promoter	GO:0009987	cellular process
	CA01g16430	Pepper.v.1.55.chr01	GO:0006402	biological_process	mRNA catabolic process	GO:0009987	cellular process
	CA01g32850	Pepper.v.1.55.chr01	GO:0006412	biological_process	translation	GO:0009987	cellular process
	CA01g22060	Pepper.v.1.55.chr01	GO:0006412	biological_process	translation	GO:0009987	cellular process
	CA01g07620	Pepper.v.1.55.chr01	GO:0006412	biological_process	translation	GO:0009987	cellular process
	CA01g21550	Pepper.v.1.55.chr01	GO:0006412	biological_process	translation	GO:0009987	cellular process
	CA01g21550	Pepper.v.1.55.chr01	GO:0006413	biological_process	translational initiation	GO:0009987	cellular process
	CA01g21550	Pepper.v.1.55.chr01	GO:0006414	biological_process	translational elongation	GO:0009987	cellular process
	CA01g09410	Pepper.v.1.55.chr01	GO:0006414	biological_process	translational elongation	GO:0009987	cellular process
	CA01g21550	Pepper.v.1.55.chr01	GO:0006415	biological_process	translational termination	GO:0009987	cellular process
	CA01g13240	Pepper.v.1.55.chr01	GO:0006457	biological_process	protein folding	GO:0009987	cellular process
	CA01g23600	Pepper.v.1.55.chr01	GO:0006464	biological_process	cellular protein modification process	GO:0009987	cellular process
	CA01g06620	Pepper.v.1.55.chr01	GO:0006464	biological_process	cellular protein modification process	GO:0009987	cellular process
	CA01g07060	Pepper.v.1.55.chr01	GO:0006468	biological_process	protein phosphorylation	GO:0009987	cellular process
	CA01g26680	Pepper.v.1.55.chr01	GO:0006487	biological_process	protein N-linked glycosylation	GO:0009987	cellular process
	CA01g12150	Pepper.v.1.55.chr01	GO:0006487	biological_process	protein N-linked glycosylation	GO:0009987	cellular process
	CA01g12390	Pepper.v.1.55.chr01	GO:0006569	biological_process	tryptophan catabolic process	GO:0009987	cellular process
	CA01g26680	Pepper.v.1.55.chr01	GO:0006569	biological_process	tryptophan catabolic process	GO:0009987	cellular process
	CA01g28470	Pepper.v.1.55.chr01	GO:0006631	biological_process	fatty acid metabolic process	GO:0009987	cellular process
	CA01g19480	Pepper.v.1.55.chr01	GO:0006655	biological_process	phosphatidylglycerol biosynthetic process	GO:0009987	cellular process
	CA01g29500	Pepper.v.1.55.chr01	GO:0006721	biological_process	terpenoid metabolic process	GO:0009987	cellular process
	CA01g08930	Pepper.v.1.55.chr01	GO:0006725	biological_process	cellular aromatic compound metabolic process	GO:0009987	cellular process
	CA01g29940	Pepper.v.1.55.chr01	GO:0006725	biological_process	cellular aromatic compound metabolic process	GO:0009987	cellular process
	CA01g08930	Pepper.v.1.55.chr01	GO:0006725	biological_process	cellular aromatic compound metabolic process	GO:0009987	cellular process
	CA01g32010	Pepper.v.1.55.chr01	GO:0006730	biological_process	one-carbon metabolic process	GO:0009987	cellular process
	CA01g29720	Pepper.v.1.55.chr01	GO:0006793	biological_process	phosphorus metabolic process	GO:0009987	cellular process
	CA01g15420	Pepper.v.1.55.chr01	GO:0006796	biological_process	phosphate-containing compound metabolic process	GO:0009987	cellular process
	CA01g06380	Pepper.v.1.55.chr01	GO:0006874	biological_process	cellular calcium ion homeostasis	GO:0009987	cellular process
	CA01g22060	Pepper.v.1.55.chr01	GO:0006915	biological_process	apoptotic process	GO:0009987	cellular process
	CA01g12390	Pepper.v.1.55.chr01	GO:0006995	biological_process	cellular response to nitrogen starvation	GO:0009987	cellular process
	CA01g02560	Pepper.v.1.55.chr01	GO:0006996	biological_process	organelle organization	GO:0009987	cellular process
	CA01g21460	Pepper.v.1.55.chr01	GO:0006996	biological_process	organelle organization	GO:0009987	cellular process
	CA01g21460	Pepper.v.1.55.chr01	GO:0006996	biological_process	organelle organization	GO:0009987	cellular process
	CA01g06620	Pepper.v.1.55.chr01	GO:0006996	biological_process	organelle organization	GO:0009987	cellular process
	CA01g21460	Pepper.v.1.55.chr01	GO:0006996	biological_process	organelle organization	GO:0009987	cellular process
	CA01g19640	Pepper.v.1.55.chr01	GO:0006996	biological_process	organelle organization	GO:0009987	cellular process
	CA01g21460	Pepper.v.1.55.chr01	GO:0006996	biological_process	organelle organization	GO:0009987	cellular process
	CA01g13240	Pepper.v.1.55.chr01	GO:0007010	biological_process	cytoskeleton organization	GO:0009987	cellular process
	CA01g09060	Pepper.v.1.55.chr01	GO:0007030	biological_process	Golgi organization	GO:0009987	cellular process
	CA01g24210	Pepper.v.1.55.chr01	GO:0007131	biological_process	reciprocal meiotic recombination	GO:0009987	cellular process
	CA01g05420	Pepper.v.1.55.chr01	GO:0007165	biological_process	signal transduction	GO:0009987	cellular process
	CA01g26680	Pepper.v.1.55.chr01	GO:0007165	biological_process	signal transduction	GO:0009987	cellular process
	CA01g05420	Pepper.v.1.55.chr01	GO:0007165	biological_process	signal transduction	GO:0009987	cellular process
	CA01g14220	Pepper.v.1.55.chr01	GO:0007165	biological_process	signal transduction	GO:0009987	cellular process
	CA01g21460	Pepper.v.1.55.chr01	GO:0007165	biological_process	signal transduction	GO:0009987	cellular process
	CA01g21460	Pepper.v.1.55.chr01	GO:0007165	biological_process	signal transduction	GO:0009987	cellular process
	CA01g06620	Pepper.v.1.55.chr01	GO:0007165	biological_process	signal transduction	GO:0009987	cellular process
	CA01g21460	Pepper.v.1.55.chr01	GO:0007165	biological_process	signal transduction	GO:0009987	cellular process
	CA01g05390	Pepper.v.1.55.chr01	GO:0007165	biological_process	signal transduction	GO:0009987	cellular process
	CA01g23670	Pepper.v.1.55.chr01	GO:0007165	biological_process	signal transduction	GO:0009987	cellular process
	CA01g21460	Pepper.v.1.55.chr01	GO:0007165	biological_process	signal transduction	GO:0009987	cellular process
	CA01g12150	Pepper.v.1.55.chr01	GO:0007267	biological_process	cell-cell signaling	GO:0009987	cellular process
	CA01g10080	Pepper.v.1.55.chr01	GO:0007409	biological_process	axonogenesis	GO:0009987	cellular process
	CA01g24210	Pepper.v.1.55.chr01	GO:0008033	biological_process	tRNA processing	GO:0009987	cellular process
	CA01g21850	Pepper.v.1.55.chr01	GO:0008219	biological_process	cell death	GO:0009987	cellular process
	CA01g17150	Pepper.v.1.55.chr01	GO:0008219	biological_process	cell death	GO:0009987	cellular process
	CA01g29500	Pepper.v.1.55.chr01	GO:0008299	biological_process	isoprenoid biosynthetic process	GO:0009987	cellular process
	CA01g13660	Pepper.v.1.55.chr01	GO:0008299	biological_process	isoprenoid biosynthetic process	GO:0009987	cellular process
	CA01g29720	Pepper.v.1.55.chr01	GO:0008361	biological_process	regulation of cell size	GO:0009987	cellular process
	CA01g12150	Pepper.v.1.55.chr01	GO:0009069	biological_process	serine family amino acid metabolic process	GO:0009987	cellular process
	CA01g12150	Pepper.v.1.55.chr01	GO:0009086	biological_process	methionine biosynthetic process	GO:0009987	cellular process
	CA01g07060	Pepper.v.1.55.chr01	GO:0009086	biological_process	methionine biosynthetic process	GO:0009987	cellular process
	CA01g00690	Pepper.v.1.55.chr01	GO:0009220	biological_process	pyrimidine ribonucleotide biosynthetic process	GO:0009987	cellular process
	CA01g12900	Pepper.v.1.55.chr01	GO:0009220	biological_process	pyrimidine ribonucleotide biosynthetic process	GO:0009987	cellular process
	CA01g04170	Pepper.v.1.55.chr01	GO:0009305	biological_process	protein biotinylation	GO:0009987	cellular process
	CA01g00690	Pepper.v.1.55.chr01	GO:0009306	biological_process	protein secretion	GO:0009987	cellular process
	CA01g12900	Pepper.v.1.55.chr01	GO:0009407	biological_process	toxin catabolic process	GO:0009987	cellular process
	CA01g01170	Pepper.v.1.55.chr01	GO:0009407	biological_process	toxin catabolic process	GO:0009987	cellular process
	CA01g13060	Pepper.v.1.55.chr01	GO:0009407	biological_process	toxin catabolic process	GO:0009987	cellular process
	CA01g30970	Pepper.v.1.55.chr01	GO:0009559	biological_process	embryo sac central cell differentiation	GO:0009987	cellular process
	CA01g05340	Pepper.v.1.55.chr01	GO:0009560	biological_process	embryo sac egg cell differentiation	GO:0009987	cellular process
	CA01g16060	Pepper.v.1.55.chr01	GO:0009626	biological_process	plant-type hypersensitive response	GO:0009987	cellular process
	CA01g30000	Pepper.v.1.55.chr01	GO:0009626	biological_process	plant-type hypersensitive response	GO:0009987	cellular process
	CA01g29940	Pepper.v.1.55.chr01	GO:0009626	biological_process	plant-type hypersensitive response	GO:0009987	cellular process
	CA01g19750	Pepper.v.1.55.chr01	GO:0009664	biological_process	plant-type cell wall organization	GO:0009987	cellular process
	CA01g29720	Pepper.v.1.55.chr01	GO:0009664	biological_process	plant-type cell wall organization	GO:0009987	cellular process
	CA01g26680	Pepper.v.1.55.chr01	GO:0009684	biological_process	indoleacetic acid biosynthetic process	GO:0009987	cellular process
	CA01g12390	Pepper.v.1.55.chr01	GO:0009684	biological_process	indoleacetic acid biosynthetic process	GO:0009987	cellular process
	CA01g14120	Pepper.v.1.55.chr01	GO:0009686	biological_process	gibberellin biosynthetic process	GO:0009987	cellular process
	CA01g24210	Pepper.v.1.55.chr01	GO:0009691	biological_process	cytokinin biosynthetic process	GO:0009987	cellular process
	CA01g08740	Pepper.v.1.55.chr01	GO:0009693	biological_process	ethylene biosynthetic process	GO:0009987	cellular process
	CA01g12900	Pepper.v.1.55.chr01	GO:0009694	biological_process	jasmonic acid metabolic process	GO:0009987	cellular process
	CA01g31100	Pepper.v.1.55.chr01	GO:0009697	biological_process	salicylic acid biosynthetic process	GO:0009987	cellular process
	CA01g12390	Pepper.v.1.55.chr01	GO:0009697	biological_process	salicylic acid biosynthetic process	GO:0009987	cellular process
	CA01g07060	Pepper.v.1.55.chr01	GO:0009697	biological_process	salicylic acid biosynthetic process	GO:0009987	cellular process
	CA01g29460	Pepper.v.1.55.chr01	GO:0009699	biological_process	phenylpropanoid biosynthetic process	GO:0009987	cellular process
	CA01g22100	Pepper.v.1.55.chr01	GO:0009701	biological_process	isoflavonoid phytoalexin biosynthetic process	GO:0009987	cellular process
	CA01g22090	Pepper.v.1.55.chr01	GO:0009701	biological_process	isoflavonoid phytoalexin biosynthetic process	GO:0009987	cellular process
	CA01g12900	Pepper.v.1.55.chr01	GO:0009736	biological_process	cytokinin-activated signaling pathway	GO:0009987	cellular process
	CA01g14120	Pepper.v.1.55.chr01	GO:0009740	biological_process	gibberellic acid mediated signaling pathway	GO:0009987	cellular process
	CA01g21850	Pepper.v.1.55.chr01	GO:0009740	biological_process	gibberellic acid mediated signaling pathway	GO:0009987	cellular process
	CA01g01170	Pepper.v.1.55.chr01	GO:0009755	biological_process	hormone-mediated signaling pathway	GO:0009987	cellular process
	CA01g13230	Pepper.v.1.55.chr01	GO:0009755	biological_process	hormone-mediated signaling pathway	GO:0009987	cellular process
	CA01g29940	Pepper.v.1.55.chr01	GO:0009755	biological_process	hormone-mediated signaling pathway	GO:0009987	cellular process
	CA01g12150	Pepper.v.1.55.chr01	GO:0009755	biological_process	hormone-mediated signaling pathway	GO:0009987	cellular process
	CA01g04990	Pepper.v.1.55.chr01	GO:0009767	biological_process	photosynthetic electron transport chain	GO:0009987	cellular process
	CA01g14330	Pepper.v.1.55.chr01	GO:0009767	biological_process	photosynthetic electron transport chain	GO:0009987	cellular process
	CA01g14720	Pepper.v.1.55.chr01	GO:0009772	biological_process	photosynthetic electron transport in photosystem II	GO:0009987	cellular process
	CA01g22100	Pepper.v.1.55.chr01	GO:0009821	biological_process	alkaloid biosynthetic process	GO:0009987	cellular process
	CA01g22090	Pepper.v.1.55.chr01	GO:0009821	biological_process	alkaloid biosynthetic process	GO:0009987	cellular process
	CA01g13060	Pepper.v.1.55.chr01	GO:0009827	biological_process	plant-type cell wall modification	GO:0009987	cellular process
	CA01g29720	Pepper.v.1.55.chr01	GO:0009832	biological_process	plant-type cell wall biogenesis	GO:0009987	cellular process
	CA01g13060	Pepper.v.1.55.chr01	GO:0009860	biological_process	pollen tube growth	GO:0009987	cellular process
	CA01g23670	Pepper.v.1.55.chr01	GO:0009860	biological_process	pollen tube growth	GO:0009987	cellular process
	CA01g31100	Pepper.v.1.55.chr01	GO:0009862	biological_process	systemic acquired resistance, salicylic acid mediated signaling pathway	GO:0009987	cellular process
	CA01g12390	Pepper.v.1.55.chr01	GO:0009862	biological_process	systemic acquired resistance, salicylic acid mediated signaling pathway	GO:0009987	cellular process
	CA01g07060	Pepper.v.1.55.chr01	GO:0009863	biological_process	salicylic acid mediated signaling pathway	GO:0009987	cellular process
	CA01g26680	Pepper.v.1.55.chr01	GO:0009863	biological_process	salicylic acid mediated signaling pathway	GO:0009987	cellular process
	CA01g12390	Pepper.v.1.55.chr01	GO:0009867	biological_process	jasmonic acid mediated signaling pathway	GO:0009987	cellular process
	CA01g31100	Pepper.v.1.55.chr01	GO:0009867	biological_process	jasmonic acid mediated signaling pathway	GO:0009987	cellular process
	CA01g26680	Pepper.v.1.55.chr01	GO:0009867	biological_process	jasmonic acid mediated signaling pathway	GO:0009987	cellular process
	CA01g17150	Pepper.v.1.55.chr01	GO:0009871	biological_process	jasmonic acid and ethylene-dependent systemic resistance, ethylene mediated signaling pathway	GO:0009987	cellular process
	CA01g17150	Pepper.v.1.55.chr01	GO:0009873	biological_process	ethylene-activated signaling pathway	GO:0009987	cellular process
	CA01g12900	Pepper.v.1.55.chr01	GO:0009873	biological_process	ethylene-activated signaling pathway	GO:0009987	cellular process
	CA01g28110	Pepper.v.1.55.chr01	GO:0009873	biological_process	ethylene-activated signaling pathway	GO:0009987	cellular process
	CA01g12900	Pepper.v.1.55.chr01	GO:0010017	biological_process	red or far-red light signaling pathway	GO:0009987	cellular process
	CA01g21310	Pepper.v.1.55.chr01	GO:0010017	biological_process	red or far-red light signaling pathway	GO:0009987	cellular process
	CA01g10180	Pepper.v.1.55.chr01	GO:0010018	biological_process	far-red light signaling pathway	GO:0009987	cellular process
	CA01g02290	Pepper.v.1.55.chr01	GO:0010018	biological_process	far-red light signaling pathway	GO:0009987	cellular process
	CA01g00490	Pepper.v.1.55.chr01	GO:0010052	biological_process	guard cell differentiation	GO:0009987	cellular process
	CA01g00490	Pepper.v.1.55.chr01	GO:0010052	biological_process	guard cell differentiation	GO:0009987	cellular process
	CA01g02560	Pepper.v.1.55.chr01	GO:0010091	biological_process	trichome branching	GO:0009987	cellular process
	CA01g00490	Pepper.v.1.55.chr01	GO:0010118	biological_process	stomatal movement	GO:0009987	cellular process
	CA01g00490	Pepper.v.1.55.chr01	GO:0010118	biological_process	stomatal movement	GO:0009987	cellular process
	CA01g02290	Pepper.v.1.55.chr01	GO:0010161	biological_process	red light signaling pathway	GO:0009987	cellular process
	CA01g19640	Pepper.v.1.55.chr01	GO:0010161	biological_process	red light signaling pathway	GO:0009987	cellular process
	CA01g17150	Pepper.v.1.55.chr01	GO:0010182	biological_process	sugar mediated signaling pathway	GO:0009987	cellular process
	CA01g12900	Pepper.v.1.55.chr01	GO:0010182	biological_process	sugar mediated signaling pathway	GO:0009987	cellular process
	CA01g12150	Pepper.v.1.55.chr01	GO:0010182	biological_process	sugar mediated signaling pathway	GO:0009987	cellular process
	CA01g29940	Pepper.v.1.55.chr01	GO:0010204	biological_process	defense response signaling pathway, resistance gene-independent	GO:0009987	cellular process
	CA01g12150	Pepper.v.1.55.chr01	GO:0010267	biological_process	production of ta-siRNAs involved in RNA interference	GO:0009987	cellular process
	CA01g28110	Pepper.v.1.55.chr01	GO:0010324	biological_process	membrane invagination	GO:0009987	cellular process
[truncated: 29,768 more rows]
